# Supplementary material for: Joint Modelling of Confounding Factors and Prominent Genetic Regulators Provides Increased Accuracy in Genetical Genomics Studies
Source: PLoS Comput Biol. 2012 Jan 5;8(1):e1002330. doi: 10.1371/journal.pcbi.1002330 (PMC3252274; doi:10.1371/journal.pcbi.1002330)
Supplement: Dataset S1 — List of eQTL calls from PANAMA, on the glucose condition alone in the yeast dataset. (CSV) [file pcbi.1002330.s001.csv]

Gene	SNP	Gene chromosome	Gene start	Gene end	SNP chromosome	SNP position	qvalue Smith	qvalue Brem
YER015W	YAL069W	5	184540	186774	1	483	0.00000	0.04572
YGR244C	YAL069W	7	979324	978041	1	483	0.01641	0.25125
YAL055W	YAL069W	1	42178	42720	1	483	0.00000	0.01221
YAL048C	YAL069W	1	54790	52802	1	483	0.00000	0.97655
YDR247W	YAL069W	4	956009	957394	1	483	0.01487	0.72239
YAL060W	YAL069W	1	35156	36304	1	483	0.00000	0.00000
YJL196C	YAL069W	10	68781	67849	1	483	0.00000	0.78512
YOR363C	YAL069W	15	1023210	1020220	1	483	0.00000	0.00058
YGL154C	YAL069W	7	216101	215283	1	483	0.00000	0.98033
YDR268W	YAL069W	4	1004000	1005139	1	483	0.03491	0.40074
YDR256C	YAL069W	4	969676	968129	1	483	0.00000	0.98473
YAL049C	YAL069W	1	52596	51856	1	483	0.00000	0.00007
YHR214W-A	YAL069W	8	543008	543493	1	483	0.02270	0.94864
YOL002C	YAL069W	15	324365	323412	1	483	0.00000	0.90818
YAL040C	YAL069W	1	67521	65779	1	483	0.00015	0.71404
YJR019C	YAL069W	10	468274	467225	1	483	0.00000	0.71495
YHR140W	YAL069W	8	380575	381294	1	483	0.00047	0.55838
YPR128C	YAL069W	16	792200	791214	1	483	0.00430	0.01228
YIL160C	YAL069W	9	41444	40191	1	483	0.00000	0.00049
YKR009C	YAL069W	11	456697	453995	1	483	0.00000	0.85643
YEL067C	YAL069W	5	26776	26189	1	483	0.03367	0.99620
YOL147C	YAL069W	15	48642	47932	1	483	0.00000	0.00442
YAR068W	YAL069W	1	222397	222882	1	483	0.02788	0.92098
YHR211W	YAL069W	8	525392	528619	1	483	0.00000	0.14586
YDR244W	YAL069W	4	950559	952397	1	483	0.00515	0.01361
YFL020C	YAL069W	6	99593	99225	1	483	0.04837	0.92517
YHR215W	YAL069W	8	552099	553502	1	483	0.04038	0.99349
YEL068C	YAL069W	5	25978	25646	1	483	0.01107	0.81538
YEL049W	YAL069W	5	63728	64090	1	483	0.01194	0.98664
YLR284C	YAL069W	12	707042	706200	1	483	0.00000	0.43404
YAL056W	YAL069W	1	39260	41902	1	483	0.00365	0.00000
YKL188C	YAL069W	11	88791	86230	1	483	0.00000	0.05358
YPL147W	YAL069W	16	273254	275866	1	483	0.00000	0.96474
YAL046C	YAL069W	1	57386	57030	1	483	0.00808	0.24746
YGL205W	YAL069W	7	108162	110408	1	483	0.00000	0.01375
YDR243C	YAL069W	4	950280	948514	1	483	0.00000	0.20012
YAL058W	YAL069W	1	37465	38973	1	483	0.02078	0.97398
YJR020W	YAL069W	10	467994	468326	1	483	0.00001	0.51750
YAL062W	YAL069W	1	31568	32941	1	483	0.00000	0.95476
YER015W	YAL069W	5	184540	186774	1	484	0.00000	0.00438
YGR244C	YAL069W	7	979324	978041	1	484	0.03354	0.40376
YAL055W	YAL069W	1	42178	42720	1	484	0.00000	0.02431
YAL048C	YAL069W	1	54790	52802	1	484	0.00000	0.93714
YAL060W	YAL069W	1	35156	36304	1	484	0.00000	0.00000
YJL196C	YAL069W	10	68781	67849	1	484	0.00000	0.85766
YOR363C	YAL069W	15	1023210	1020220	1	484	0.00000	0.00024
YGL154C	YAL069W	7	216101	215283	1	484	0.00000	0.94747
YDR256C	YAL069W	4	969676	968129	1	484	0.00000	0.97527
YAL049C	YAL069W	1	52596	51856	1	484	0.00000	0.00048
YHR214W-A	YAL069W	8	543008	543493	1	484	0.01251	0.97081
YOL002C	YAL069W	15	324365	323412	1	484	0.00002	0.91729
YAL040C	YAL069W	1	67521	65779	1	484	0.00038	0.74237
YJR019C	YAL069W	10	468274	467225	1	484	0.00000	0.70301
YHR140W	YAL069W	8	380575	381294	1	484	0.00101	0.57230
YPR128C	YAL069W	16	792200	791214	1	484	0.00434	0.01029
YIL160C	YAL069W	9	41444	40191	1	484	0.00000	0.00023
YKR009C	YAL069W	11	456697	453995	1	484	0.00000	0.81045
YEL067C	YAL069W	5	26776	26189	1	484	0.00695	0.99864
YOL147C	YAL069W	15	48642	47932	1	484	0.00002	0.00149
YAR068W	YAL069W	1	222397	222882	1	484	0.01551	0.94135
YHR211W	YAL069W	8	525392	528619	1	484	0.00000	0.07338
YDR244W	YAL069W	4	950559	952397	1	484	0.00506	0.00091
YHR215W	YAL069W	8	552099	553502	1	484	0.02745	0.99893
YEL068C	YAL069W	5	25978	25646	1	484	0.00364	0.87185
YEL049W	YAL069W	5	63728	64090	1	484	0.04053	0.99793
YLR284C	YAL069W	12	707042	706200	1	484	0.00000	0.24392
YDR172W	YAL069W	4	808321	810378	1	484	0.02424	0.97981
YAL056W	YAL069W	1	39260	41902	1	484	0.04659	0.00000
YKL188C	YAL069W	11	88791	86230	1	484	0.00000	0.11298
YPL147W	YAL069W	16	273254	275866	1	484	0.00000	0.99557
YAL046C	YAL069W	1	57386	57030	1	484	0.02451	0.30215
YGL205W	YAL069W	7	108162	110408	1	484	0.00000	0.00702
YDR243C	YAL069W	4	950280	948514	1	484	0.00000	0.68001
YAL058W	YAL069W	1	37465	38973	1	484	0.02504	0.97943
YJR020W	YAL069W	10	467994	468326	1	484	0.00033	0.59403
YAL062W	YAL069W	1	31568	32941	1	484	0.00000	0.94969
YER015W	NAL013C	5	184540	186774	1	3220	0.00000	0.02541
YGR244C	NAL013C	7	979324	978041	1	3220	0.01313	0.50525
YPL148C	NAL013C	16	272814	272293	1	3220	0.03587	0.85748
YAL055W	NAL013C	1	42178	42720	1	3220	0.00000	0.01584
YAL048C	NAL013C	1	54790	52802	1	3220	0.00000	0.93609
YDR247W	NAL013C	4	956009	957394	1	3220	0.00570	0.70299
YAL060W	NAL013C	1	35156	36304	1	3220	0.00000	0.00000
YJL196C	NAL013C	10	68781	67849	1	3220	0.00000	0.59228
YOR363C	NAL013C	15	1023210	1020220	1	3220	0.00000	0.00004
YGL154C	NAL013C	7	216101	215283	1	3220	0.00000	0.96383
YDR256C	NAL013C	4	969676	968129	1	3220	0.00000	0.98035
YAL049C	NAL013C	1	52596	51856	1	3220	0.00000	0.00002
YHR214W-A	NAL013C	8	543008	543493	1	3220	0.01331	0.93216
YOL002C	NAL013C	15	324365	323412	1	3220	0.00000	0.90529
YPL170W	NAL013C	16	228313	228771	1	3220	0.01609	0.80786
YAL040C	NAL013C	1	67521	65779	1	3220	0.00007	0.74857
YJR019C	NAL013C	10	468274	467225	1	3220	0.00000	0.78925
YHR140W	NAL013C	8	380575	381294	1	3220	0.00002	0.32907
YPR128C	NAL013C	16	792200	791214	1	3220	0.00071	0.00309
YIL160C	NAL013C	9	41444	40191	1	3220	0.00000	0.00069
YKR009C	NAL013C	11	456697	453995	1	3220	0.00000	0.85053
YOL147C	NAL013C	15	48642	47932	1	3220	0.00000	0.00134
YAR068W	NAL013C	1	222397	222882	1	3220	0.01872	0.91574
YHR211W	NAL013C	8	525392	528619	1	3220	0.00000	0.07162
YDR244W	NAL013C	4	950559	952397	1	3220	0.00007	0.00448
YFL020C	NAL013C	6	99593	99225	1	3220	0.04706	0.93582
YDR297W	NAL013C	4	1056547	1057596	1	3220	0.03324	0.99272
YHR215W	NAL013C	8	552099	553502	1	3220	0.00569	0.97958
YEL068C	NAL013C	5	25978	25646	1	3220	0.02053	0.83102
YEL049W	NAL013C	5	63728	64090	1	3220	0.01443	0.98723
YLR284C	NAL013C	12	707042	706200	1	3220	0.00000	0.10791
YAR071W	NAL013C	1	225451	226854	1	3220	0.02530	0.97996
YAL056W	NAL013C	1	39260	41902	1	3220	0.00070	0.00000
YKL188C	NAL013C	11	88791	86230	1	3220	0.00000	0.04063
YPL147W	NAL013C	16	273254	275866	1	3220	0.00000	0.97464
YAL046C	NAL013C	1	57386	57030	1	3220	0.00145	0.22761
YGL205W	NAL013C	7	108162	110408	1	3220	0.00000	0.00863
YDR243C	NAL013C	4	950280	948514	1	3220	0.00000	0.16086
YJR020W	NAL013C	10	467994	468326	1	3220	0.00000	0.37770
YAL062W	NAL013C	1	31568	32941	1	3220	0.00000	0.98663
YER015W	NAL013C	5	184540	186774	1	3223	0.00000	0.02541
YGR244C	NAL013C	7	979324	978041	1	3223	0.01313	0.50525
YPL148C	NAL013C	16	272814	272293	1	3223	0.03587	0.85748
YAL055W	NAL013C	1	42178	42720	1	3223	0.00000	0.01584
YAL048C	NAL013C	1	54790	52802	1	3223	0.00000	0.93609
YDR247W	NAL013C	4	956009	957394	1	3223	0.00570	0.70299
YAL060W	NAL013C	1	35156	36304	1	3223	0.00000	0.00000
YJL196C	NAL013C	10	68781	67849	1	3223	0.00000	0.59228
YOR363C	NAL013C	15	1023210	1020220	1	3223	0.00000	0.00004
YGL154C	NAL013C	7	216101	215283	1	3223	0.00000	0.96383
YDR256C	NAL013C	4	969676	968129	1	3223	0.00000	0.98035
YAL049C	NAL013C	1	52596	51856	1	3223	0.00000	0.00002
YHR214W-A	NAL013C	8	543008	543493	1	3223	0.01331	0.93216
YOL002C	NAL013C	15	324365	323412	1	3223	0.00000	0.90529
YPL170W	NAL013C	16	228313	228771	1	3223	0.01609	0.80786
YAL040C	NAL013C	1	67521	65779	1	3223	0.00007	0.74857
YJR019C	NAL013C	10	468274	467225	1	3223	0.00000	0.78925
YHR140W	NAL013C	8	380575	381294	1	3223	0.00002	0.32907
YPR128C	NAL013C	16	792200	791214	1	3223	0.00071	0.00309
YIL160C	NAL013C	9	41444	40191	1	3223	0.00000	0.00069
YKR009C	NAL013C	11	456697	453995	1	3223	0.00000	0.85053
YOL147C	NAL013C	15	48642	47932	1	3223	0.00000	0.00134
YAR068W	NAL013C	1	222397	222882	1	3223	0.01872	0.91574
YHR211W	NAL013C	8	525392	528619	1	3223	0.00000	0.07162
YDR244W	NAL013C	4	950559	952397	1	3223	0.00007	0.00448
YFL020C	NAL013C	6	99593	99225	1	3223	0.04706	0.93582
YDR297W	NAL013C	4	1056547	1057596	1	3223	0.03324	0.99272
YHR215W	NAL013C	8	552099	553502	1	3223	0.00569	0.97958
YEL068C	NAL013C	5	25978	25646	1	3223	0.02053	0.83102
YEL049W	NAL013C	5	63728	64090	1	3223	0.01443	0.98723
YLR284C	NAL013C	12	707042	706200	1	3223	0.00000	0.10791
YAR071W	NAL013C	1	225451	226854	1	3223	0.02530	0.97996
YAL056W	NAL013C	1	39260	41902	1	3223	0.00070	0.00000
YKL188C	NAL013C	11	88791	86230	1	3223	0.00000	0.04063
YPL147W	NAL013C	16	273254	275866	1	3223	0.00000	0.97464
YAL046C	NAL013C	1	57386	57030	1	3223	0.00145	0.22761
YGL205W	NAL013C	7	108162	110408	1	3223	0.00000	0.00863
YDR243C	NAL013C	4	950280	948514	1	3223	0.00000	0.16086
YJR020W	NAL013C	10	467994	468326	1	3223	0.00000	0.37770
YAL062W	NAL013C	1	31568	32941	1	3223	0.00000	0.98663
YER015W	NAL013C	5	184540	186774	1	3232	0.00000	0.02541
YGR244C	NAL013C	7	979324	978041	1	3232	0.01313	0.50525
YPL148C	NAL013C	16	272814	272293	1	3232	0.03587	0.85748
YAL055W	NAL013C	1	42178	42720	1	3232	0.00000	0.01584
YAL048C	NAL013C	1	54790	52802	1	3232	0.00000	0.93609
YDR247W	NAL013C	4	956009	957394	1	3232	0.00570	0.70299
YAL060W	NAL013C	1	35156	36304	1	3232	0.00000	0.00000
YJL196C	NAL013C	10	68781	67849	1	3232	0.00000	0.59228
YOR363C	NAL013C	15	1023210	1020220	1	3232	0.00000	0.00004
YGL154C	NAL013C	7	216101	215283	1	3232	0.00000	0.96383
YDR256C	NAL013C	4	969676	968129	1	3232	0.00000	0.98035
YAL049C	NAL013C	1	52596	51856	1	3232	0.00000	0.00002
YHR214W-A	NAL013C	8	543008	543493	1	3232	0.01331	0.93216
YOL002C	NAL013C	15	324365	323412	1	3232	0.00000	0.90529
YPL170W	NAL013C	16	228313	228771	1	3232	0.01609	0.80786
YAL040C	NAL013C	1	67521	65779	1	3232	0.00007	0.74857
YJR019C	NAL013C	10	468274	467225	1	3232	0.00000	0.78925
YHR140W	NAL013C	8	380575	381294	1	3232	0.00002	0.32907
YPR128C	NAL013C	16	792200	791214	1	3232	0.00071	0.00309
YIL160C	NAL013C	9	41444	40191	1	3232	0.00000	0.00069
YKR009C	NAL013C	11	456697	453995	1	3232	0.00000	0.85053
YOL147C	NAL013C	15	48642	47932	1	3232	0.00000	0.00134
YAR068W	NAL013C	1	222397	222882	1	3232	0.01872	0.91574
YHR211W	NAL013C	8	525392	528619	1	3232	0.00000	0.07162
YDR244W	NAL013C	4	950559	952397	1	3232	0.00007	0.00448
YFL020C	NAL013C	6	99593	99225	1	3232	0.04706	0.93582
YDR297W	NAL013C	4	1056547	1057596	1	3232	0.03324	0.99272
YHR215W	NAL013C	8	552099	553502	1	3232	0.00569	0.97958
YEL068C	NAL013C	5	25978	25646	1	3232	0.02053	0.83102
YEL049W	NAL013C	5	63728	64090	1	3232	0.01443	0.98723
YLR284C	NAL013C	12	707042	706200	1	3232	0.00000	0.10791
YAR071W	NAL013C	1	225451	226854	1	3232	0.02530	0.97996
YAL056W	NAL013C	1	39260	41902	1	3232	0.00070	0.00000
YKL188C	NAL013C	11	88791	86230	1	3232	0.00000	0.04063
YPL147W	NAL013C	16	273254	275866	1	3232	0.00000	0.97464
YAL046C	NAL013C	1	57386	57030	1	3232	0.00145	0.22761
YGL205W	NAL013C	7	108162	110408	1	3232	0.00000	0.00863
YDR243C	NAL013C	4	950280	948514	1	3232	0.00000	0.16086
YJR020W	NAL013C	10	467994	468326	1	3232	0.00000	0.37770
YAL062W	NAL013C	1	31568	32941	1	3232	0.00000	0.98663
YER015W	NAL013C	5	184540	186774	1	3235	0.00000	0.04495
YGR244C	NAL013C	7	979324	978041	1	3235	0.02934	0.51080
YAL055W	NAL013C	1	42178	42720	1	3235	0.00000	0.10095
YAL048C	NAL013C	1	54790	52802	1	3235	0.00000	0.98607
YDR247W	NAL013C	4	956009	957394	1	3235	0.01124	0.77387
YAL060W	NAL013C	1	35156	36304	1	3235	0.00000	0.00000
YJL196C	NAL013C	10	68781	67849	1	3235	0.00000	0.67101
YOR363C	NAL013C	15	1023210	1020220	1	3235	0.00000	0.00014
YGL154C	NAL013C	7	216101	215283	1	3235	0.00000	0.96739
YPL068C	NAL013C	16	425093	424212	1	3235	0.03830	0.97192
YDR256C	NAL013C	4	969676	968129	1	3235	0.00000	0.97846
YAL049C	NAL013C	1	52596	51856	1	3235	0.00000	0.00001
YHR214W-A	NAL013C	8	543008	543493	1	3235	0.01101	0.92319
YAL051W	NAL013C	1	48565	51708	1	3235	0.04967	0.02607
YOL002C	NAL013C	15	324365	323412	1	3235	0.00000	0.90126
YPL170W	NAL013C	16	228313	228771	1	3235	0.02529	0.77159
YAL040C	NAL013C	1	67521	65779	1	3235	0.00070	0.84508
YJR019C	NAL013C	10	468274	467225	1	3235	0.00000	0.69792
YHR140W	NAL013C	8	380575	381294	1	3235	0.00002	0.15935
YPR128C	NAL013C	16	792200	791214	1	3235	0.00097	0.00276
YIL160C	NAL013C	9	41444	40191	1	3235	0.00000	0.00076
YKR009C	NAL013C	11	456697	453995	1	3235	0.00000	0.79146
YOL147C	NAL013C	15	48642	47932	1	3235	0.00000	0.00203
YAR068W	NAL013C	1	222397	222882	1	3235	0.01553	0.91027
YHR211W	NAL013C	8	525392	528619	1	3235	0.00000	0.16233
YDR244W	NAL013C	4	950559	952397	1	3235	0.00008	0.00791
YFL020C	NAL013C	6	99593	99225	1	3235	0.03837	0.94070
YNR076W	NAL013C	14	781918	782280	1	3235	0.04511	0.98088
YNL202W	NAL013C	14	259579	260457	1	3235	0.02983	0.83568
YDR297W	NAL013C	4	1056547	1057596	1	3235	0.03042	0.99246
YHR215W	NAL013C	8	552099	553502	1	3235	0.01327	0.98608
YEL049W	NAL013C	5	63728	64090	1	3235	0.01475	0.98765
YLR284C	NAL013C	12	707042	706200	1	3235	0.00000	0.15750
YAR071W	NAL013C	1	225451	226854	1	3235	0.04784	0.98616
YAL056W	NAL013C	1	39260	41902	1	3235	0.00039	0.00000
YKL188C	NAL013C	11	88791	86230	1	3235	0.00000	0.02434
YPL147W	NAL013C	16	273254	275866	1	3235	0.00000	0.97757
YAL046C	NAL013C	1	57386	57030	1	3235	0.01059	0.33874
YGL205W	NAL013C	7	108162	110408	1	3235	0.00000	0.01539
YDR243C	NAL013C	4	950280	948514	1	3235	0.00000	0.18287
YJR020W	NAL013C	10	467994	468326	1	3235	0.00000	0.30622
YAL062W	NAL013C	1	31568	32941	1	3235	0.00000	0.95610
YER015W	NAL013C	5	184540	186774	1	3244	0.00000	0.02541
YGR244C	NAL013C	7	979324	978041	1	3244	0.01313	0.50525
YPL148C	NAL013C	16	272814	272293	1	3244	0.03587	0.85748
YAL055W	NAL013C	1	42178	42720	1	3244	0.00000	0.01584
YAL048C	NAL013C	1	54790	52802	1	3244	0.00000	0.93609
YDR247W	NAL013C	4	956009	957394	1	3244	0.00570	0.70299
YAL060W	NAL013C	1	35156	36304	1	3244	0.00000	0.00000
YJL196C	NAL013C	10	68781	67849	1	3244	0.00000	0.59228
YOR363C	NAL013C	15	1023210	1020220	1	3244	0.00000	0.00004
YGL154C	NAL013C	7	216101	215283	1	3244	0.00000	0.96383
YDR256C	NAL013C	4	969676	968129	1	3244	0.00000	0.98035
YAL049C	NAL013C	1	52596	51856	1	3244	0.00000	0.00002
YHR214W-A	NAL013C	8	543008	543493	1	3244	0.01331	0.93216
YOL002C	NAL013C	15	324365	323412	1	3244	0.00000	0.90529
YPL170W	NAL013C	16	228313	228771	1	3244	0.01609	0.80786
YAL040C	NAL013C	1	67521	65779	1	3244	0.00007	0.74857
YJR019C	NAL013C	10	468274	467225	1	3244	0.00000	0.78925
YHR140W	NAL013C	8	380575	381294	1	3244	0.00002	0.32907
YPR128C	NAL013C	16	792200	791214	1	3244	0.00071	0.00309
YIL160C	NAL013C	9	41444	40191	1	3244	0.00000	0.00069
YKR009C	NAL013C	11	456697	453995	1	3244	0.00000	0.85053
YOL147C	NAL013C	15	48642	47932	1	3244	0.00000	0.00134
YAR068W	NAL013C	1	222397	222882	1	3244	0.01872	0.91574
YHR211W	NAL013C	8	525392	528619	1	3244	0.00000	0.07162
YDR244W	NAL013C	4	950559	952397	1	3244	0.00007	0.00448
YFL020C	NAL013C	6	99593	99225	1	3244	0.04706	0.93582
YDR297W	NAL013C	4	1056547	1057596	1	3244	0.03324	0.99272
YHR215W	NAL013C	8	552099	553502	1	3244	0.00569	0.97958
YEL068C	NAL013C	5	25978	25646	1	3244	0.02053	0.83102
YEL049W	NAL013C	5	63728	64090	1	3244	0.01443	0.98723
YLR284C	NAL013C	12	707042	706200	1	3244	0.00000	0.10791
YAR071W	NAL013C	1	225451	226854	1	3244	0.02530	0.97996
YAL056W	NAL013C	1	39260	41902	1	3244	0.00070	0.00000
YKL188C	NAL013C	11	88791	86230	1	3244	0.00000	0.04063
YPL147W	NAL013C	16	273254	275866	1	3244	0.00000	0.97464
YAL046C	NAL013C	1	57386	57030	1	3244	0.00145	0.22761
YGL205W	NAL013C	7	108162	110408	1	3244	0.00000	0.00863
YDR243C	NAL013C	4	950280	948514	1	3244	0.00000	0.16086
YJR020W	NAL013C	10	467994	468326	1	3244	0.00000	0.37770
YAL062W	NAL013C	1	31568	32941	1	3244	0.00000	0.98663
YER015W	NAL013C	5	184540	186774	1	3247	0.00000	0.02541
YGR244C	NAL013C	7	979324	978041	1	3247	0.01313	0.50525
YPL148C	NAL013C	16	272814	272293	1	3247	0.03587	0.85748
YAL055W	NAL013C	1	42178	42720	1	3247	0.00000	0.01584
YAL048C	NAL013C	1	54790	52802	1	3247	0.00000	0.93609
YDR247W	NAL013C	4	956009	957394	1	3247	0.00570	0.70299
YAL060W	NAL013C	1	35156	36304	1	3247	0.00000	0.00000
YJL196C	NAL013C	10	68781	67849	1	3247	0.00000	0.59228
YOR363C	NAL013C	15	1023210	1020220	1	3247	0.00000	0.00004
YGL154C	NAL013C	7	216101	215283	1	3247	0.00000	0.96383
YDR256C	NAL013C	4	969676	968129	1	3247	0.00000	0.98035
YAL049C	NAL013C	1	52596	51856	1	3247	0.00000	0.00002
YHR214W-A	NAL013C	8	543008	543493	1	3247	0.01331	0.93216
YOL002C	NAL013C	15	324365	323412	1	3247	0.00000	0.90529
YPL170W	NAL013C	16	228313	228771	1	3247	0.01609	0.80786
YAL040C	NAL013C	1	67521	65779	1	3247	0.00007	0.74857
YJR019C	NAL013C	10	468274	467225	1	3247	0.00000	0.78925
YHR140W	NAL013C	8	380575	381294	1	3247	0.00002	0.32907
YPR128C	NAL013C	16	792200	791214	1	3247	0.00071	0.00309
YIL160C	NAL013C	9	41444	40191	1	3247	0.00000	0.00069
YKR009C	NAL013C	11	456697	453995	1	3247	0.00000	0.85053
YOL147C	NAL013C	15	48642	47932	1	3247	0.00000	0.00134
YAR068W	NAL013C	1	222397	222882	1	3247	0.01872	0.91574
YHR211W	NAL013C	8	525392	528619	1	3247	0.00000	0.07162
YDR244W	NAL013C	4	950559	952397	1	3247	0.00007	0.00448
YFL020C	NAL013C	6	99593	99225	1	3247	0.04706	0.93582
YDR297W	NAL013C	4	1056547	1057596	1	3247	0.03324	0.99272
YHR215W	NAL013C	8	552099	553502	1	3247	0.00569	0.97958
YEL068C	NAL013C	5	25978	25646	1	3247	0.02053	0.83102
YEL049W	NAL013C	5	63728	64090	1	3247	0.01443	0.98723
YLR284C	NAL013C	12	707042	706200	1	3247	0.00000	0.10791
YAR071W	NAL013C	1	225451	226854	1	3247	0.02530	0.97996
YAL056W	NAL013C	1	39260	41902	1	3247	0.00070	0.00000
YKL188C	NAL013C	11	88791	86230	1	3247	0.00000	0.04063
YPL147W	NAL013C	16	273254	275866	1	3247	0.00000	0.97464
YAL046C	NAL013C	1	57386	57030	1	3247	0.00145	0.22761
YGL205W	NAL013C	7	108162	110408	1	3247	0.00000	0.00863
YDR243C	NAL013C	4	950280	948514	1	3247	0.00000	0.16086
YJR020W	NAL013C	10	467994	468326	1	3247	0.00000	0.37770
YAL062W	NAL013C	1	31568	32941	1	3247	0.00000	0.98663
YER015W	NAL013C	5	184540	186774	1	3250	0.00000	0.02541
YGR244C	NAL013C	7	979324	978041	1	3250	0.01313	0.50525
YPL148C	NAL013C	16	272814	272293	1	3250	0.03587	0.85748
YAL055W	NAL013C	1	42178	42720	1	3250	0.00000	0.01584
YAL048C	NAL013C	1	54790	52802	1	3250	0.00000	0.93609
YDR247W	NAL013C	4	956009	957394	1	3250	0.00570	0.70299
YAL060W	NAL013C	1	35156	36304	1	3250	0.00000	0.00000
YJL196C	NAL013C	10	68781	67849	1	3250	0.00000	0.59228
YOR363C	NAL013C	15	1023210	1020220	1	3250	0.00000	0.00004
YGL154C	NAL013C	7	216101	215283	1	3250	0.00000	0.96383
YDR256C	NAL013C	4	969676	968129	1	3250	0.00000	0.98035
YAL049C	NAL013C	1	52596	51856	1	3250	0.00000	0.00002
YHR214W-A	NAL013C	8	543008	543493	1	3250	0.01331	0.93216
YOL002C	NAL013C	15	324365	323412	1	3250	0.00000	0.90529
YPL170W	NAL013C	16	228313	228771	1	3250	0.01609	0.80786
YAL040C	NAL013C	1	67521	65779	1	3250	0.00007	0.74857
YJR019C	NAL013C	10	468274	467225	1	3250	0.00000	0.78925
YHR140W	NAL013C	8	380575	381294	1	3250	0.00002	0.32907
YPR128C	NAL013C	16	792200	791214	1	3250	0.00071	0.00309
YIL160C	NAL013C	9	41444	40191	1	3250	0.00000	0.00069
YKR009C	NAL013C	11	456697	453995	1	3250	0.00000	0.85053
YOL147C	NAL013C	15	48642	47932	1	3250	0.00000	0.00134
YAR068W	NAL013C	1	222397	222882	1	3250	0.01872	0.91574
YHR211W	NAL013C	8	525392	528619	1	3250	0.00000	0.07162
YDR244W	NAL013C	4	950559	952397	1	3250	0.00007	0.00448
YFL020C	NAL013C	6	99593	99225	1	3250	0.04706	0.93582
YDR297W	NAL013C	4	1056547	1057596	1	3250	0.03324	0.99272
YHR215W	NAL013C	8	552099	553502	1	3250	0.00569	0.97958
YEL068C	NAL013C	5	25978	25646	1	3250	0.02053	0.83102
YEL049W	NAL013C	5	63728	64090	1	3250	0.01443	0.98723
YLR284C	NAL013C	12	707042	706200	1	3250	0.00000	0.10791
YAR071W	NAL013C	1	225451	226854	1	3250	0.02530	0.97996
YAL056W	NAL013C	1	39260	41902	1	3250	0.00070	0.00000
YKL188C	NAL013C	11	88791	86230	1	3250	0.00000	0.04063
YPL147W	NAL013C	16	273254	275866	1	3250	0.00000	0.97464
YAL046C	NAL013C	1	57386	57030	1	3250	0.00145	0.22761
YGL205W	NAL013C	7	108162	110408	1	3250	0.00000	0.00863
YDR243C	NAL013C	4	950280	948514	1	3250	0.00000	0.16086
YJR020W	NAL013C	10	467994	468326	1	3250	0.00000	0.37770
YAL062W	NAL013C	1	31568	32941	1	3250	0.00000	0.98663
YER015W	NAL013C	5	184540	186774	1	3274	0.00000	0.02541
YGR244C	NAL013C	7	979324	978041	1	3274	0.01313	0.50525
YPL148C	NAL013C	16	272814	272293	1	3274	0.03587	0.85748
YAL055W	NAL013C	1	42178	42720	1	3274	0.00000	0.01584
YAL048C	NAL013C	1	54790	52802	1	3274	0.00000	0.93609
YDR247W	NAL013C	4	956009	957394	1	3274	0.00570	0.70299
YAL060W	NAL013C	1	35156	36304	1	3274	0.00000	0.00000
YJL196C	NAL013C	10	68781	67849	1	3274	0.00000	0.59228
YOR363C	NAL013C	15	1023210	1020220	1	3274	0.00000	0.00004
YGL154C	NAL013C	7	216101	215283	1	3274	0.00000	0.96383
YDR256C	NAL013C	4	969676	968129	1	3274	0.00000	0.98035
YAL049C	NAL013C	1	52596	51856	1	3274	0.00000	0.00002
YHR214W-A	NAL013C	8	543008	543493	1	3274	0.01331	0.93216
YOL002C	NAL013C	15	324365	323412	1	3274	0.00000	0.90529
YPL170W	NAL013C	16	228313	228771	1	3274	0.01609	0.80786
YAL040C	NAL013C	1	67521	65779	1	3274	0.00007	0.74857
YJR019C	NAL013C	10	468274	467225	1	3274	0.00000	0.78925
YHR140W	NAL013C	8	380575	381294	1	3274	0.00002	0.32907
YPR128C	NAL013C	16	792200	791214	1	3274	0.00071	0.00309
YIL160C	NAL013C	9	41444	40191	1	3274	0.00000	0.00069
YKR009C	NAL013C	11	456697	453995	1	3274	0.00000	0.85053
YOL147C	NAL013C	15	48642	47932	1	3274	0.00000	0.00134
YAR068W	NAL013C	1	222397	222882	1	3274	0.01872	0.91574
YHR211W	NAL013C	8	525392	528619	1	3274	0.00000	0.07162
YDR244W	NAL013C	4	950559	952397	1	3274	0.00007	0.00448
YFL020C	NAL013C	6	99593	99225	1	3274	0.04706	0.93582
YDR297W	NAL013C	4	1056547	1057596	1	3274	0.03324	0.99272
YHR215W	NAL013C	8	552099	553502	1	3274	0.00569	0.97958
YEL068C	NAL013C	5	25978	25646	1	3274	0.02053	0.83102
YEL049W	NAL013C	5	63728	64090	1	3274	0.01443	0.98723
YLR284C	NAL013C	12	707042	706200	1	3274	0.00000	0.10791
YAR071W	NAL013C	1	225451	226854	1	3274	0.02530	0.97996
YAL056W	NAL013C	1	39260	41902	1	3274	0.00070	0.00000
YKL188C	NAL013C	11	88791	86230	1	3274	0.00000	0.04063
YPL147W	NAL013C	16	273254	275866	1	3274	0.00000	0.97464
YAL046C	NAL013C	1	57386	57030	1	3274	0.00145	0.22761
YGL205W	NAL013C	7	108162	110408	1	3274	0.00000	0.00863
YDR243C	NAL013C	4	950280	948514	1	3274	0.00000	0.16086
YJR020W	NAL013C	10	467994	468326	1	3274	0.00000	0.37770
YAL062W	NAL013C	1	31568	32941	1	3274	0.00000	0.98663
YER015W	NAL013C	5	184540	186774	1	3280	0.00000	0.02541
YGR244C	NAL013C	7	979324	978041	1	3280	0.01313	0.50525
YPL148C	NAL013C	16	272814	272293	1	3280	0.03587	0.85748
YAL055W	NAL013C	1	42178	42720	1	3280	0.00000	0.01584
YAL048C	NAL013C	1	54790	52802	1	3280	0.00000	0.93609
YDR247W	NAL013C	4	956009	957394	1	3280	0.00570	0.70299
YAL060W	NAL013C	1	35156	36304	1	3280	0.00000	0.00000
YJL196C	NAL013C	10	68781	67849	1	3280	0.00000	0.59228
YOR363C	NAL013C	15	1023210	1020220	1	3280	0.00000	0.00004
YGL154C	NAL013C	7	216101	215283	1	3280	0.00000	0.96383
YDR256C	NAL013C	4	969676	968129	1	3280	0.00000	0.98035
YAL049C	NAL013C	1	52596	51856	1	3280	0.00000	0.00002
YHR214W-A	NAL013C	8	543008	543493	1	3280	0.01331	0.93216
YOL002C	NAL013C	15	324365	323412	1	3280	0.00000	0.90529
YPL170W	NAL013C	16	228313	228771	1	3280	0.01609	0.80786
YAL040C	NAL013C	1	67521	65779	1	3280	0.00007	0.74857
YJR019C	NAL013C	10	468274	467225	1	3280	0.00000	0.78925
YHR140W	NAL013C	8	380575	381294	1	3280	0.00002	0.32907
YPR128C	NAL013C	16	792200	791214	1	3280	0.00071	0.00309
YIL160C	NAL013C	9	41444	40191	1	3280	0.00000	0.00069
YKR009C	NAL013C	11	456697	453995	1	3280	0.00000	0.85053
YOL147C	NAL013C	15	48642	47932	1	3280	0.00000	0.00134
YAR068W	NAL013C	1	222397	222882	1	3280	0.01872	0.91574
YHR211W	NAL013C	8	525392	528619	1	3280	0.00000	0.07162
YDR244W	NAL013C	4	950559	952397	1	3280	0.00007	0.00448
YFL020C	NAL013C	6	99593	99225	1	3280	0.04706	0.93582
YDR297W	NAL013C	4	1056547	1057596	1	3280	0.03324	0.99272
YHR215W	NAL013C	8	552099	553502	1	3280	0.00569	0.97958
YEL068C	NAL013C	5	25978	25646	1	3280	0.02053	0.83102
YEL049W	NAL013C	5	63728	64090	1	3280	0.01443	0.98723
YLR284C	NAL013C	12	707042	706200	1	3280	0.00000	0.10791
YAR071W	NAL013C	1	225451	226854	1	3280	0.02530	0.97996
YAL056W	NAL013C	1	39260	41902	1	3280	0.00070	0.00000
YKL188C	NAL013C	11	88791	86230	1	3280	0.00000	0.04063
YPL147W	NAL013C	16	273254	275866	1	3280	0.00000	0.97464
YAL046C	NAL013C	1	57386	57030	1	3280	0.00145	0.22761
YGL205W	NAL013C	7	108162	110408	1	3280	0.00000	0.00863
YDR243C	NAL013C	4	950280	948514	1	3280	0.00000	0.16086
YJR020W	NAL013C	10	467994	468326	1	3280	0.00000	0.37770
YAL062W	NAL013C	1	31568	32941	1	3280	0.00000	0.98663
YER015W	NAL013C	5	184540	186774	1	3283	0.00000	0.02541
YGR244C	NAL013C	7	979324	978041	1	3283	0.01313	0.50525
YPL148C	NAL013C	16	272814	272293	1	3283	0.03587	0.85748
YAL055W	NAL013C	1	42178	42720	1	3283	0.00000	0.01584
YAL048C	NAL013C	1	54790	52802	1	3283	0.00000	0.93609
YDR247W	NAL013C	4	956009	957394	1	3283	0.00570	0.70299
YAL060W	NAL013C	1	35156	36304	1	3283	0.00000	0.00000
YJL196C	NAL013C	10	68781	67849	1	3283	0.00000	0.59228
YOR363C	NAL013C	15	1023210	1020220	1	3283	0.00000	0.00004
YGL154C	NAL013C	7	216101	215283	1	3283	0.00000	0.96383
YDR256C	NAL013C	4	969676	968129	1	3283	0.00000	0.98035
YAL049C	NAL013C	1	52596	51856	1	3283	0.00000	0.00002
YHR214W-A	NAL013C	8	543008	543493	1	3283	0.01331	0.93216
YOL002C	NAL013C	15	324365	323412	1	3283	0.00000	0.90529
YPL170W	NAL013C	16	228313	228771	1	3283	0.01609	0.80786
YAL040C	NAL013C	1	67521	65779	1	3283	0.00007	0.74857
YJR019C	NAL013C	10	468274	467225	1	3283	0.00000	0.78925
YHR140W	NAL013C	8	380575	381294	1	3283	0.00002	0.32907
YPR128C	NAL013C	16	792200	791214	1	3283	0.00071	0.00309
YIL160C	NAL013C	9	41444	40191	1	3283	0.00000	0.00069
YKR009C	NAL013C	11	456697	453995	1	3283	0.00000	0.85053
YOL147C	NAL013C	15	48642	47932	1	3283	0.00000	0.00134
YAR068W	NAL013C	1	222397	222882	1	3283	0.01872	0.91574
YHR211W	NAL013C	8	525392	528619	1	3283	0.00000	0.07162
YDR244W	NAL013C	4	950559	952397	1	3283	0.00007	0.00448
YFL020C	NAL013C	6	99593	99225	1	3283	0.04706	0.93582
YDR297W	NAL013C	4	1056547	1057596	1	3283	0.03324	0.99272
YHR215W	NAL013C	8	552099	553502	1	3283	0.00569	0.97958
YEL068C	NAL013C	5	25978	25646	1	3283	0.02053	0.83102
YEL049W	NAL013C	5	63728	64090	1	3283	0.01443	0.98723
YLR284C	NAL013C	12	707042	706200	1	3283	0.00000	0.10791
YAR071W	NAL013C	1	225451	226854	1	3283	0.02530	0.97996
YAL056W	NAL013C	1	39260	41902	1	3283	0.00070	0.00000
YKL188C	NAL013C	11	88791	86230	1	3283	0.00000	0.04063
YPL147W	NAL013C	16	273254	275866	1	3283	0.00000	0.97464
YAL046C	NAL013C	1	57386	57030	1	3283	0.00145	0.22761
YGL205W	NAL013C	7	108162	110408	1	3283	0.00000	0.00863
YDR243C	NAL013C	4	950280	948514	1	3283	0.00000	0.16086
YJR020W	NAL013C	10	467994	468326	1	3283	0.00000	0.37770
YAL062W	NAL013C	1	31568	32941	1	3283	0.00000	0.98663
YER015W	YAL067C	5	184540	186774	1	7292	0.00000	0.00861
YGR244C	YAL067C	7	979324	978041	1	7292	0.01741	0.34708
YPL148C	YAL067C	16	272814	272293	1	7292	0.03225	0.84625
YAL055W	YAL067C	1	42178	42720	1	7292	0.00000	0.00467
YAL048C	YAL067C	1	54790	52802	1	7292	0.00000	0.94968
YDR247W	YAL067C	4	956009	957394	1	7292	0.00282	0.48434
YAL060W	YAL067C	1	35156	36304	1	7292	0.00000	0.00000
YJL196C	YAL067C	10	68781	67849	1	7292	0.00000	0.48235
YOR363C	YAL067C	15	1023210	1020220	1	7292	0.00000	0.00001
YGL154C	YAL067C	7	216101	215283	1	7292	0.00000	0.93510
YPL068C	YAL067C	16	425093	424212	1	7292	0.03471	0.98277
YDR256C	YAL067C	4	969676	968129	1	7292	0.00000	0.97665
YAL049C	YAL067C	1	52596	51856	1	7292	0.00000	0.00001
YHR214W-A	YAL067C	8	543008	543493	1	7292	0.00774	0.95695
YAL051W	YAL067C	1	48565	51708	1	7292	0.04287	0.01477
YOL002C	YAL067C	15	324365	323412	1	7292	0.00000	0.86130
YPL170W	YAL067C	16	228313	228771	1	7292	0.00698	0.80278
YAL040C	YAL067C	1	67521	65779	1	7292	0.00001	0.75596
YJR019C	YAL067C	10	468274	467225	1	7292	0.00000	0.67238
YHR140W	YAL067C	8	380575	381294	1	7292	0.00000	0.17223
YPR128C	YAL067C	16	792200	791214	1	7292	0.00112	0.00086
YIL160C	YAL067C	9	41444	40191	1	7292	0.00000	0.00066
YKR009C	YAL067C	11	456697	453995	1	7292	0.00000	0.67367
YOL147C	YAL067C	15	48642	47932	1	7292	0.00000	0.00067
YAR068W	YAL067C	1	222397	222882	1	7292	0.01065	0.93473
YHR211W	YAL067C	8	525392	528619	1	7292	0.00000	0.02178
YDR244W	YAL067C	4	950559	952397	1	7292	0.00004	0.00112
YHR215W	YAL067C	8	552099	553502	1	7292	0.00407	0.99010
YOR180C	YAL067C	15	675168	674353	1	7292	0.03441	0.01215
YEL068C	YAL067C	5	25978	25646	1	7292	0.03266	0.81140
YEL049W	YAL067C	5	63728	64090	1	7292	0.04038	0.99950
YLR284C	YAL067C	12	707042	706200	1	7292	0.00000	0.10331
YAR071W	YAL067C	1	225451	226854	1	7292	0.01615	0.97899
YAL056W	YAL067C	1	39260	41902	1	7292	0.00186	0.00000
YKL188C	YAL067C	11	88791	86230	1	7292	0.00000	0.01360
YPL147W	YAL067C	16	273254	275866	1	7292	0.00000	0.97170
YAL046C	YAL067C	1	57386	57030	1	7292	0.00267	0.25230
YGL205W	YAL067C	7	108162	110408	1	7292	0.00000	0.00083
YDR243C	YAL067C	4	950280	948514	1	7292	0.00000	0.11673
YAL058W	YAL067C	1	37465	38973	1	7292	0.04271	0.95541
YJR020W	YAL067C	10	467994	468326	1	7292	0.00000	0.04048
YAL062W	YAL067C	1	31568	32941	1	7292	0.00000	0.98978
YER015W	YAL067C	5	184540	186774	1	7298	0.00000	0.00861
YGR244C	YAL067C	7	979324	978041	1	7298	0.01741	0.34708
YPL148C	YAL067C	16	272814	272293	1	7298	0.03225	0.84625
YAL055W	YAL067C	1	42178	42720	1	7298	0.00000	0.00467
YAL048C	YAL067C	1	54790	52802	1	7298	0.00000	0.94968
YDR247W	YAL067C	4	956009	957394	1	7298	0.00282	0.48434
YAL060W	YAL067C	1	35156	36304	1	7298	0.00000	0.00000
YJL196C	YAL067C	10	68781	67849	1	7298	0.00000	0.48235
YOR363C	YAL067C	15	1023210	1020220	1	7298	0.00000	0.00001
YGL154C	YAL067C	7	216101	215283	1	7298	0.00000	0.93510
YPL068C	YAL067C	16	425093	424212	1	7298	0.03471	0.98277
YDR256C	YAL067C	4	969676	968129	1	7298	0.00000	0.97665
YAL049C	YAL067C	1	52596	51856	1	7298	0.00000	0.00001
YHR214W-A	YAL067C	8	543008	543493	1	7298	0.00774	0.95695
YAL051W	YAL067C	1	48565	51708	1	7298	0.04287	0.01477
YOL002C	YAL067C	15	324365	323412	1	7298	0.00000	0.86130
YPL170W	YAL067C	16	228313	228771	1	7298	0.00698	0.80278
YAL040C	YAL067C	1	67521	65779	1	7298	0.00001	0.75596
YJR019C	YAL067C	10	468274	467225	1	7298	0.00000	0.67238
YHR140W	YAL067C	8	380575	381294	1	7298	0.00000	0.17223
YPR128C	YAL067C	16	792200	791214	1	7298	0.00112	0.00086
YIL160C	YAL067C	9	41444	40191	1	7298	0.00000	0.00066
YKR009C	YAL067C	11	456697	453995	1	7298	0.00000	0.67367
YOL147C	YAL067C	15	48642	47932	1	7298	0.00000	0.00067
YAR068W	YAL067C	1	222397	222882	1	7298	0.01065	0.93473
YHR211W	YAL067C	8	525392	528619	1	7298	0.00000	0.02178
YDR244W	YAL067C	4	950559	952397	1	7298	0.00004	0.00112
YHR215W	YAL067C	8	552099	553502	1	7298	0.00407	0.99010
YOR180C	YAL067C	15	675168	674353	1	7298	0.03441	0.01215
YEL068C	YAL067C	5	25978	25646	1	7298	0.03266	0.81140
YEL049W	YAL067C	5	63728	64090	1	7298	0.04038	0.99950
YLR284C	YAL067C	12	707042	706200	1	7298	0.00000	0.10331
YAR071W	YAL067C	1	225451	226854	1	7298	0.01615	0.97899
YAL056W	YAL067C	1	39260	41902	1	7298	0.00186	0.00000
YKL188C	YAL067C	11	88791	86230	1	7298	0.00000	0.01360
YPL147W	YAL067C	16	273254	275866	1	7298	0.00000	0.97170
YAL046C	YAL067C	1	57386	57030	1	7298	0.00267	0.25230
YGL205W	YAL067C	7	108162	110408	1	7298	0.00000	0.00083
YDR243C	YAL067C	4	950280	948514	1	7298	0.00000	0.11673
YAL058W	YAL067C	1	37465	38973	1	7298	0.04271	0.95541
YJR020W	YAL067C	10	467994	468326	1	7298	0.00000	0.04048
YAL062W	YAL067C	1	31568	32941	1	7298	0.00000	0.98978
YER015W	YAL067C	5	184540	186774	1	7358	0.00000	0.00861
YGR244C	YAL067C	7	979324	978041	1	7358	0.00426	0.34708
YAL055W	YAL067C	1	42178	42720	1	7358	0.00000	0.00467
YAL048C	YAL067C	1	54790	52802	1	7358	0.00000	0.94968
YDR247W	YAL067C	4	956009	957394	1	7358	0.04540	0.48434
YAL060W	YAL067C	1	35156	36304	1	7358	0.00000	0.00000
YJL196C	YAL067C	10	68781	67849	1	7358	0.00000	0.48235
YOR363C	YAL067C	15	1023210	1020220	1	7358	0.00000	0.00001
YGL154C	YAL067C	7	216101	215283	1	7358	0.00000	0.93510
YDR256C	YAL067C	4	969676	968129	1	7358	0.00000	0.97665
YAL049C	YAL067C	1	52596	51856	1	7358	0.00000	0.00001
YHR214W-A	YAL067C	8	543008	543493	1	7358	0.00724	0.95695
YNL010W	YAL067C	14	613636	614361	1	7358	0.03524	0.99831
YOL002C	YAL067C	15	324365	323412	1	7358	0.00010	0.86130
YAL040C	YAL067C	1	67521	65779	1	7358	0.00004	0.75596
YJR019C	YAL067C	10	468274	467225	1	7358	0.00000	0.67238
YHR140W	YAL067C	8	380575	381294	1	7358	0.00003	0.17223
YPR128C	YAL067C	16	792200	791214	1	7358	0.00226	0.00086
YIL160C	YAL067C	9	41444	40191	1	7358	0.00001	0.00066
YKR009C	YAL067C	11	456697	453995	1	7358	0.00000	0.67367
YDL033C	YAL067C	4	393909	392656	1	7358	0.03161	0.95184
YOL147C	YAL067C	15	48642	47932	1	7358	0.00000	0.00067
YAR068W	YAL067C	1	222397	222882	1	7358	0.01089	0.93473
YHR211W	YAL067C	8	525392	528619	1	7358	0.00000	0.02178
YDR244W	YAL067C	4	950559	952397	1	7358	0.00103	0.00112
YDR297W	YAL067C	4	1056547	1057596	1	7358	0.01515	0.99967
YHR215W	YAL067C	8	552099	553502	1	7358	0.03064	0.99010
YLR284C	YAL067C	12	707042	706200	1	7358	0.00000	0.10331
YKL188C	YAL067C	11	88791	86230	1	7358	0.00000	0.01360
YPL147W	YAL067C	16	273254	275866	1	7358	0.00000	0.97170
YAL046C	YAL067C	1	57386	57030	1	7358	0.02844	0.25230
YGL205W	YAL067C	7	108162	110408	1	7358	0.00000	0.00083
YDR243C	YAL067C	4	950280	948514	1	7358	0.00000	0.11673
YJR020W	YAL067C	10	467994	468326	1	7358	0.00000	0.04048
YAL062W	YAL067C	1	31568	32941	1	7358	0.00000	0.98978
YER015W	YAL067C	5	184540	186774	1	7400	0.00000	0.00861
YGR244C	YAL067C	7	979324	978041	1	7400	0.01741	0.34708
YPL148C	YAL067C	16	272814	272293	1	7400	0.03225	0.84625
YAL055W	YAL067C	1	42178	42720	1	7400	0.00000	0.00467
YAL048C	YAL067C	1	54790	52802	1	7400	0.00000	0.94968
YDR247W	YAL067C	4	956009	957394	1	7400	0.00282	0.48434
YAL060W	YAL067C	1	35156	36304	1	7400	0.00000	0.00000
YJL196C	YAL067C	10	68781	67849	1	7400	0.00000	0.48235
YOR363C	YAL067C	15	1023210	1020220	1	7400	0.00000	0.00001
YGL154C	YAL067C	7	216101	215283	1	7400	0.00000	0.93510
YPL068C	YAL067C	16	425093	424212	1	7400	0.03471	0.98277
YDR256C	YAL067C	4	969676	968129	1	7400	0.00000	0.97665
YAL049C	YAL067C	1	52596	51856	1	7400	0.00000	0.00001
YHR214W-A	YAL067C	8	543008	543493	1	7400	0.00774	0.95695
YAL051W	YAL067C	1	48565	51708	1	7400	0.04287	0.01477
YOL002C	YAL067C	15	324365	323412	1	7400	0.00000	0.86130
YPL170W	YAL067C	16	228313	228771	1	7400	0.00698	0.80278
YAL040C	YAL067C	1	67521	65779	1	7400	0.00001	0.75596
YJR019C	YAL067C	10	468274	467225	1	7400	0.00000	0.67238
YHR140W	YAL067C	8	380575	381294	1	7400	0.00000	0.17223
YPR128C	YAL067C	16	792200	791214	1	7400	0.00112	0.00086
YIL160C	YAL067C	9	41444	40191	1	7400	0.00000	0.00066
YKR009C	YAL067C	11	456697	453995	1	7400	0.00000	0.67367
YOL147C	YAL067C	15	48642	47932	1	7400	0.00000	0.00067
YAR068W	YAL067C	1	222397	222882	1	7400	0.01065	0.93473
YHR211W	YAL067C	8	525392	528619	1	7400	0.00000	0.02178
YDR244W	YAL067C	4	950559	952397	1	7400	0.00004	0.00112
YHR215W	YAL067C	8	552099	553502	1	7400	0.00407	0.99010
YOR180C	YAL067C	15	675168	674353	1	7400	0.03441	0.01215
YEL068C	YAL067C	5	25978	25646	1	7400	0.03266	0.81140
YEL049W	YAL067C	5	63728	64090	1	7400	0.04038	0.99950
YLR284C	YAL067C	12	707042	706200	1	7400	0.00000	0.10331
YAR071W	YAL067C	1	225451	226854	1	7400	0.01615	0.97899
YAL056W	YAL067C	1	39260	41902	1	7400	0.00186	0.00000
YKL188C	YAL067C	11	88791	86230	1	7400	0.00000	0.01360
YPL147W	YAL067C	16	273254	275866	1	7400	0.00000	0.97170
YAL046C	YAL067C	1	57386	57030	1	7400	0.00267	0.25230
YGL205W	YAL067C	7	108162	110408	1	7400	0.00000	0.00083
YDR243C	YAL067C	4	950280	948514	1	7400	0.00000	0.11673
YAL058W	YAL067C	1	37465	38973	1	7400	0.04271	0.95541
YJR020W	YAL067C	10	467994	468326	1	7400	0.00000	0.04048
YAL062W	YAL067C	1	31568	32941	1	7400	0.00000	0.98978
YER015W	YAL067C	5	184540	186774	1	7472	0.00000	0.00861
YGR244C	YAL067C	7	979324	978041	1	7472	0.01741	0.34708
YPL148C	YAL067C	16	272814	272293	1	7472	0.03225	0.84625
YAL055W	YAL067C	1	42178	42720	1	7472	0.00000	0.00467
YAL048C	YAL067C	1	54790	52802	1	7472	0.00000	0.94968
YDR247W	YAL067C	4	956009	957394	1	7472	0.00282	0.48434
YAL060W	YAL067C	1	35156	36304	1	7472	0.00000	0.00000
YJL196C	YAL067C	10	68781	67849	1	7472	0.00000	0.48235
YOR363C	YAL067C	15	1023210	1020220	1	7472	0.00000	0.00001
YGL154C	YAL067C	7	216101	215283	1	7472	0.00000	0.93510
YPL068C	YAL067C	16	425093	424212	1	7472	0.03471	0.98277
YDR256C	YAL067C	4	969676	968129	1	7472	0.00000	0.97665
YAL049C	YAL067C	1	52596	51856	1	7472	0.00000	0.00001
YHR214W-A	YAL067C	8	543008	543493	1	7472	0.00774	0.95695
YAL051W	YAL067C	1	48565	51708	1	7472	0.04287	0.01477
YOL002C	YAL067C	15	324365	323412	1	7472	0.00000	0.86130
YPL170W	YAL067C	16	228313	228771	1	7472	0.00698	0.80278
YAL040C	YAL067C	1	67521	65779	1	7472	0.00001	0.75596
YJR019C	YAL067C	10	468274	467225	1	7472	0.00000	0.67238
YHR140W	YAL067C	8	380575	381294	1	7472	0.00000	0.17223
YPR128C	YAL067C	16	792200	791214	1	7472	0.00112	0.00086
YIL160C	YAL067C	9	41444	40191	1	7472	0.00000	0.00066
YKR009C	YAL067C	11	456697	453995	1	7472	0.00000	0.67367
YOL147C	YAL067C	15	48642	47932	1	7472	0.00000	0.00067
YAR068W	YAL067C	1	222397	222882	1	7472	0.01065	0.93473
YHR211W	YAL067C	8	525392	528619	1	7472	0.00000	0.02178
YDR244W	YAL067C	4	950559	952397	1	7472	0.00004	0.00112
YHR215W	YAL067C	8	552099	553502	1	7472	0.00407	0.99010
YOR180C	YAL067C	15	675168	674353	1	7472	0.03441	0.01215
YEL068C	YAL067C	5	25978	25646	1	7472	0.03266	0.81140
YEL049W	YAL067C	5	63728	64090	1	7472	0.04038	0.99950
YLR284C	YAL067C	12	707042	706200	1	7472	0.00000	0.10331
YAR071W	YAL067C	1	225451	226854	1	7472	0.01615	0.97899
YAL056W	YAL067C	1	39260	41902	1	7472	0.00186	0.00000
YKL188C	YAL067C	11	88791	86230	1	7472	0.00000	0.01360
YPL147W	YAL067C	16	273254	275866	1	7472	0.00000	0.97170
YAL046C	YAL067C	1	57386	57030	1	7472	0.00267	0.25230
YGL205W	YAL067C	7	108162	110408	1	7472	0.00000	0.00083
YDR243C	YAL067C	4	950280	948514	1	7472	0.00000	0.11673
YAL058W	YAL067C	1	37465	38973	1	7472	0.04271	0.95541
YJR020W	YAL067C	10	467994	468326	1	7472	0.00000	0.04048
YAL062W	YAL067C	1	31568	32941	1	7472	0.00000	0.98978
YER015W	YAL067C	5	184540	186774	1	7478	0.00000	0.00861
YGR244C	YAL067C	7	979324	978041	1	7478	0.01741	0.34708
YPL148C	YAL067C	16	272814	272293	1	7478	0.03225	0.84625
YAL055W	YAL067C	1	42178	42720	1	7478	0.00000	0.00467
YAL048C	YAL067C	1	54790	52802	1	7478	0.00000	0.94968
YDR247W	YAL067C	4	956009	957394	1	7478	0.00282	0.48434
YAL060W	YAL067C	1	35156	36304	1	7478	0.00000	0.00000
YJL196C	YAL067C	10	68781	67849	1	7478	0.00000	0.48235
YOR363C	YAL067C	15	1023210	1020220	1	7478	0.00000	0.00001
YGL154C	YAL067C	7	216101	215283	1	7478	0.00000	0.93510
YPL068C	YAL067C	16	425093	424212	1	7478	0.03471	0.98277
YDR256C	YAL067C	4	969676	968129	1	7478	0.00000	0.97665
YAL049C	YAL067C	1	52596	51856	1	7478	0.00000	0.00001
YHR214W-A	YAL067C	8	543008	543493	1	7478	0.00774	0.95695
YAL051W	YAL067C	1	48565	51708	1	7478	0.04287	0.01477
YOL002C	YAL067C	15	324365	323412	1	7478	0.00000	0.86130
YPL170W	YAL067C	16	228313	228771	1	7478	0.00698	0.80278
YAL040C	YAL067C	1	67521	65779	1	7478	0.00001	0.75596
YJR019C	YAL067C	10	468274	467225	1	7478	0.00000	0.67238
YHR140W	YAL067C	8	380575	381294	1	7478	0.00000	0.17223
YPR128C	YAL067C	16	792200	791214	1	7478	0.00112	0.00086
YIL160C	YAL067C	9	41444	40191	1	7478	0.00000	0.00066
YKR009C	YAL067C	11	456697	453995	1	7478	0.00000	0.67367
YOL147C	YAL067C	15	48642	47932	1	7478	0.00000	0.00067
YAR068W	YAL067C	1	222397	222882	1	7478	0.01065	0.93473
YHR211W	YAL067C	8	525392	528619	1	7478	0.00000	0.02178
YDR244W	YAL067C	4	950559	952397	1	7478	0.00004	0.00112
YHR215W	YAL067C	8	552099	553502	1	7478	0.00407	0.99010
YOR180C	YAL067C	15	675168	674353	1	7478	0.03441	0.01215
YEL068C	YAL067C	5	25978	25646	1	7478	0.03266	0.81140
YEL049W	YAL067C	5	63728	64090	1	7478	0.04038	0.99950
YLR284C	YAL067C	12	707042	706200	1	7478	0.00000	0.10331
YAR071W	YAL067C	1	225451	226854	1	7478	0.01615	0.97899
YAL056W	YAL067C	1	39260	41902	1	7478	0.00186	0.00000
YKL188C	YAL067C	11	88791	86230	1	7478	0.00000	0.01360
YPL147W	YAL067C	16	273254	275866	1	7478	0.00000	0.97170
YAL046C	YAL067C	1	57386	57030	1	7478	0.00267	0.25230
YGL205W	YAL067C	7	108162	110408	1	7478	0.00000	0.00083
YDR243C	YAL067C	4	950280	948514	1	7478	0.00000	0.11673
YAL058W	YAL067C	1	37465	38973	1	7478	0.04271	0.95541
YJR020W	YAL067C	10	467994	468326	1	7478	0.00000	0.04048
YAL062W	YAL067C	1	31568	32941	1	7478	0.00000	0.98978
YER015W	YAL067C	5	184540	186774	1	7490	0.00000	0.00861
YGR244C	YAL067C	7	979324	978041	1	7490	0.01741	0.34708
YPL148C	YAL067C	16	272814	272293	1	7490	0.03225	0.84625
YAL055W	YAL067C	1	42178	42720	1	7490	0.00000	0.00467
YAL048C	YAL067C	1	54790	52802	1	7490	0.00000	0.94968
YDR247W	YAL067C	4	956009	957394	1	7490	0.00282	0.48434
YAL060W	YAL067C	1	35156	36304	1	7490	0.00000	0.00000
YJL196C	YAL067C	10	68781	67849	1	7490	0.00000	0.48235
YOR363C	YAL067C	15	1023210	1020220	1	7490	0.00000	0.00001
YGL154C	YAL067C	7	216101	215283	1	7490	0.00000	0.93510
YPL068C	YAL067C	16	425093	424212	1	7490	0.03471	0.98277
YDR256C	YAL067C	4	969676	968129	1	7490	0.00000	0.97665
YAL049C	YAL067C	1	52596	51856	1	7490	0.00000	0.00001
YHR214W-A	YAL067C	8	543008	543493	1	7490	0.00774	0.95695
YAL051W	YAL067C	1	48565	51708	1	7490	0.04287	0.01477
YOL002C	YAL067C	15	324365	323412	1	7490	0.00000	0.86130
YPL170W	YAL067C	16	228313	228771	1	7490	0.00698	0.80278
YAL040C	YAL067C	1	67521	65779	1	7490	0.00001	0.75596
YJR019C	YAL067C	10	468274	467225	1	7490	0.00000	0.67238
YHR140W	YAL067C	8	380575	381294	1	7490	0.00000	0.17223
YPR128C	YAL067C	16	792200	791214	1	7490	0.00112	0.00086
YIL160C	YAL067C	9	41444	40191	1	7490	0.00000	0.00066
YKR009C	YAL067C	11	456697	453995	1	7490	0.00000	0.67367
YOL147C	YAL067C	15	48642	47932	1	7490	0.00000	0.00067
YAR068W	YAL067C	1	222397	222882	1	7490	0.01065	0.93473
YHR211W	YAL067C	8	525392	528619	1	7490	0.00000	0.02178
YDR244W	YAL067C	4	950559	952397	1	7490	0.00004	0.00112
YHR215W	YAL067C	8	552099	553502	1	7490	0.00407	0.99010
YOR180C	YAL067C	15	675168	674353	1	7490	0.03441	0.01215
YEL068C	YAL067C	5	25978	25646	1	7490	0.03266	0.81140
YEL049W	YAL067C	5	63728	64090	1	7490	0.04038	0.99950
YLR284C	YAL067C	12	707042	706200	1	7490	0.00000	0.10331
YAR071W	YAL067C	1	225451	226854	1	7490	0.01615	0.97899
YAL056W	YAL067C	1	39260	41902	1	7490	0.00186	0.00000
YKL188C	YAL067C	11	88791	86230	1	7490	0.00000	0.01360
YPL147W	YAL067C	16	273254	275866	1	7490	0.00000	0.97170
YAL046C	YAL067C	1	57386	57030	1	7490	0.00267	0.25230
YGL205W	YAL067C	7	108162	110408	1	7490	0.00000	0.00083
YDR243C	YAL067C	4	950280	948514	1	7490	0.00000	0.11673
YAL058W	YAL067C	1	37465	38973	1	7490	0.04271	0.95541
YJR020W	YAL067C	10	467994	468326	1	7490	0.00000	0.04048
YAL062W	YAL067C	1	31568	32941	1	7490	0.00000	0.98978
YER015W	YAL067C	5	184540	186774	1	7532	0.00000	0.00861
YGR244C	YAL067C	7	979324	978041	1	7532	0.01741	0.34708
YPL148C	YAL067C	16	272814	272293	1	7532	0.03225	0.84625
YAL055W	YAL067C	1	42178	42720	1	7532	0.00000	0.00467
YAL048C	YAL067C	1	54790	52802	1	7532	0.00000	0.94968
YDR247W	YAL067C	4	956009	957394	1	7532	0.00282	0.48434
YAL060W	YAL067C	1	35156	36304	1	7532	0.00000	0.00000
YJL196C	YAL067C	10	68781	67849	1	7532	0.00000	0.48235
YOR363C	YAL067C	15	1023210	1020220	1	7532	0.00000	0.00001
YGL154C	YAL067C	7	216101	215283	1	7532	0.00000	0.93510
YPL068C	YAL067C	16	425093	424212	1	7532	0.03471	0.98277
YDR256C	YAL067C	4	969676	968129	1	7532	0.00000	0.97665
YAL049C	YAL067C	1	52596	51856	1	7532	0.00000	0.00001
YHR214W-A	YAL067C	8	543008	543493	1	7532	0.00774	0.95695
YAL051W	YAL067C	1	48565	51708	1	7532	0.04287	0.01477
YOL002C	YAL067C	15	324365	323412	1	7532	0.00000	0.86130
YPL170W	YAL067C	16	228313	228771	1	7532	0.00698	0.80278
YAL040C	YAL067C	1	67521	65779	1	7532	0.00001	0.75596
YJR019C	YAL067C	10	468274	467225	1	7532	0.00000	0.67238
YHR140W	YAL067C	8	380575	381294	1	7532	0.00000	0.17223
YPR128C	YAL067C	16	792200	791214	1	7532	0.00112	0.00086
YIL160C	YAL067C	9	41444	40191	1	7532	0.00000	0.00066
YKR009C	YAL067C	11	456697	453995	1	7532	0.00000	0.67367
YOL147C	YAL067C	15	48642	47932	1	7532	0.00000	0.00067
YAR068W	YAL067C	1	222397	222882	1	7532	0.01065	0.93473
YHR211W	YAL067C	8	525392	528619	1	7532	0.00000	0.02178
YDR244W	YAL067C	4	950559	952397	1	7532	0.00004	0.00112
YHR215W	YAL067C	8	552099	553502	1	7532	0.00407	0.99010
YOR180C	YAL067C	15	675168	674353	1	7532	0.03441	0.01215
YEL068C	YAL067C	5	25978	25646	1	7532	0.03266	0.81140
YEL049W	YAL067C	5	63728	64090	1	7532	0.04038	0.99950
YLR284C	YAL067C	12	707042	706200	1	7532	0.00000	0.10331
YAR071W	YAL067C	1	225451	226854	1	7532	0.01615	0.97899
YAL056W	YAL067C	1	39260	41902	1	7532	0.00186	0.00000
YKL188C	YAL067C	11	88791	86230	1	7532	0.00000	0.01360
YPL147W	YAL067C	16	273254	275866	1	7532	0.00000	0.97170
YAL046C	YAL067C	1	57386	57030	1	7532	0.00267	0.25230
YGL205W	YAL067C	7	108162	110408	1	7532	0.00000	0.00083
YDR243C	YAL067C	4	950280	948514	1	7532	0.00000	0.11673
YAL058W	YAL067C	1	37465	38973	1	7532	0.04271	0.95541
YJR020W	YAL067C	10	467994	468326	1	7532	0.00000	0.04048
YAL062W	YAL067C	1	31568	32941	1	7532	0.00000	0.98978
YER015W	YAL067C	5	184540	186774	1	7544	0.00000	0.00861
YGR244C	YAL067C	7	979324	978041	1	7544	0.01741	0.34708
YPL148C	YAL067C	16	272814	272293	1	7544	0.03225	0.84625
YAL055W	YAL067C	1	42178	42720	1	7544	0.00000	0.00467
YAL048C	YAL067C	1	54790	52802	1	7544	0.00000	0.94968
YDR247W	YAL067C	4	956009	957394	1	7544	0.00282	0.48434
YAL060W	YAL067C	1	35156	36304	1	7544	0.00000	0.00000
YJL196C	YAL067C	10	68781	67849	1	7544	0.00000	0.48235
YOR363C	YAL067C	15	1023210	1020220	1	7544	0.00000	0.00001
YGL154C	YAL067C	7	216101	215283	1	7544	0.00000	0.93510
YPL068C	YAL067C	16	425093	424212	1	7544	0.03471	0.98277
YDR256C	YAL067C	4	969676	968129	1	7544	0.00000	0.97665
YAL049C	YAL067C	1	52596	51856	1	7544	0.00000	0.00001
YHR214W-A	YAL067C	8	543008	543493	1	7544	0.00774	0.95695
YAL051W	YAL067C	1	48565	51708	1	7544	0.04287	0.01477
YOL002C	YAL067C	15	324365	323412	1	7544	0.00000	0.86130
YPL170W	YAL067C	16	228313	228771	1	7544	0.00698	0.80278
YAL040C	YAL067C	1	67521	65779	1	7544	0.00001	0.75596
YJR019C	YAL067C	10	468274	467225	1	7544	0.00000	0.67238
YHR140W	YAL067C	8	380575	381294	1	7544	0.00000	0.17223
YPR128C	YAL067C	16	792200	791214	1	7544	0.00112	0.00086
YIL160C	YAL067C	9	41444	40191	1	7544	0.00000	0.00066
YKR009C	YAL067C	11	456697	453995	1	7544	0.00000	0.67367
YOL147C	YAL067C	15	48642	47932	1	7544	0.00000	0.00067
YAR068W	YAL067C	1	222397	222882	1	7544	0.01065	0.93473
YHR211W	YAL067C	8	525392	528619	1	7544	0.00000	0.02178
YDR244W	YAL067C	4	950559	952397	1	7544	0.00004	0.00112
YHR215W	YAL067C	8	552099	553502	1	7544	0.00407	0.99010
YOR180C	YAL067C	15	675168	674353	1	7544	0.03441	0.01215
YEL068C	YAL067C	5	25978	25646	1	7544	0.03266	0.81140
YEL049W	YAL067C	5	63728	64090	1	7544	0.04038	0.99950
YLR284C	YAL067C	12	707042	706200	1	7544	0.00000	0.10331
YAR071W	YAL067C	1	225451	226854	1	7544	0.01615	0.97899
YAL056W	YAL067C	1	39260	41902	1	7544	0.00186	0.00000
YKL188C	YAL067C	11	88791	86230	1	7544	0.00000	0.01360
YPL147W	YAL067C	16	273254	275866	1	7544	0.00000	0.97170
YAL046C	YAL067C	1	57386	57030	1	7544	0.00267	0.25230
YGL205W	YAL067C	7	108162	110408	1	7544	0.00000	0.00083
YDR243C	YAL067C	4	950280	948514	1	7544	0.00000	0.11673
YAL058W	YAL067C	1	37465	38973	1	7544	0.04271	0.95541
YJR020W	YAL067C	10	467994	468326	1	7544	0.00000	0.04048
YAL062W	YAL067C	1	31568	32941	1	7544	0.00000	0.98978
YER015W	YAL067C	5	184540	186774	1	7574	0.00000	0.00861
YGR244C	YAL067C	7	979324	978041	1	7574	0.01741	0.34708
YPL148C	YAL067C	16	272814	272293	1	7574	0.03225	0.84625
YAL055W	YAL067C	1	42178	42720	1	7574	0.00000	0.00467
YAL048C	YAL067C	1	54790	52802	1	7574	0.00000	0.94968
YDR247W	YAL067C	4	956009	957394	1	7574	0.00282	0.48434
YAL060W	YAL067C	1	35156	36304	1	7574	0.00000	0.00000
YJL196C	YAL067C	10	68781	67849	1	7574	0.00000	0.48235
YOR363C	YAL067C	15	1023210	1020220	1	7574	0.00000	0.00001
YGL154C	YAL067C	7	216101	215283	1	7574	0.00000	0.93510
YPL068C	YAL067C	16	425093	424212	1	7574	0.03471	0.98277
YDR256C	YAL067C	4	969676	968129	1	7574	0.00000	0.97665
YAL049C	YAL067C	1	52596	51856	1	7574	0.00000	0.00001
YHR214W-A	YAL067C	8	543008	543493	1	7574	0.00774	0.95695
YAL051W	YAL067C	1	48565	51708	1	7574	0.04287	0.01477
YOL002C	YAL067C	15	324365	323412	1	7574	0.00000	0.86130
YPL170W	YAL067C	16	228313	228771	1	7574	0.00698	0.80278
YAL040C	YAL067C	1	67521	65779	1	7574	0.00001	0.75596
YJR019C	YAL067C	10	468274	467225	1	7574	0.00000	0.67238
YHR140W	YAL067C	8	380575	381294	1	7574	0.00000	0.17223
YPR128C	YAL067C	16	792200	791214	1	7574	0.00112	0.00086
YIL160C	YAL067C	9	41444	40191	1	7574	0.00000	0.00066
YKR009C	YAL067C	11	456697	453995	1	7574	0.00000	0.67367
YOL147C	YAL067C	15	48642	47932	1	7574	0.00000	0.00067
YAR068W	YAL067C	1	222397	222882	1	7574	0.01065	0.93473
YHR211W	YAL067C	8	525392	528619	1	7574	0.00000	0.02178
YDR244W	YAL067C	4	950559	952397	1	7574	0.00004	0.00112
YHR215W	YAL067C	8	552099	553502	1	7574	0.00407	0.99010
YOR180C	YAL067C	15	675168	674353	1	7574	0.03441	0.01215
YEL068C	YAL067C	5	25978	25646	1	7574	0.03266	0.81140
YEL049W	YAL067C	5	63728	64090	1	7574	0.04038	0.99950
YLR284C	YAL067C	12	707042	706200	1	7574	0.00000	0.10331
YAR071W	YAL067C	1	225451	226854	1	7574	0.01615	0.97899
YAL056W	YAL067C	1	39260	41902	1	7574	0.00186	0.00000
YKL188C	YAL067C	11	88791	86230	1	7574	0.00000	0.01360
YPL147W	YAL067C	16	273254	275866	1	7574	0.00000	0.97170
YAL046C	YAL067C	1	57386	57030	1	7574	0.00267	0.25230
YGL205W	YAL067C	7	108162	110408	1	7574	0.00000	0.00083
YDR243C	YAL067C	4	950280	948514	1	7574	0.00000	0.11673
YAL058W	YAL067C	1	37465	38973	1	7574	0.04271	0.95541
YJR020W	YAL067C	10	467994	468326	1	7574	0.00000	0.04048
YAL062W	YAL067C	1	31568	32941	1	7574	0.00000	0.98978
YER015W	YAL067C	5	184540	186774	1	7640	0.00000	0.00861
YGR244C	YAL067C	7	979324	978041	1	7640	0.01741	0.34708
YPL148C	YAL067C	16	272814	272293	1	7640	0.03225	0.84625
YAL055W	YAL067C	1	42178	42720	1	7640	0.00000	0.00467
YAL048C	YAL067C	1	54790	52802	1	7640	0.00000	0.94968
YDR247W	YAL067C	4	956009	957394	1	7640	0.00282	0.48434
YAL060W	YAL067C	1	35156	36304	1	7640	0.00000	0.00000
YJL196C	YAL067C	10	68781	67849	1	7640	0.00000	0.48235
YOR363C	YAL067C	15	1023210	1020220	1	7640	0.00000	0.00001
YGL154C	YAL067C	7	216101	215283	1	7640	0.00000	0.93510
YPL068C	YAL067C	16	425093	424212	1	7640	0.03471	0.98277
YDR256C	YAL067C	4	969676	968129	1	7640	0.00000	0.97665
YAL049C	YAL067C	1	52596	51856	1	7640	0.00000	0.00001
YHR214W-A	YAL067C	8	543008	543493	1	7640	0.00774	0.95695
YAL051W	YAL067C	1	48565	51708	1	7640	0.04287	0.01477
YOL002C	YAL067C	15	324365	323412	1	7640	0.00000	0.86130
YPL170W	YAL067C	16	228313	228771	1	7640	0.00698	0.80278
YAL040C	YAL067C	1	67521	65779	1	7640	0.00001	0.75596
YJR019C	YAL067C	10	468274	467225	1	7640	0.00000	0.67238
YHR140W	YAL067C	8	380575	381294	1	7640	0.00000	0.17223
YPR128C	YAL067C	16	792200	791214	1	7640	0.00112	0.00086
YIL160C	YAL067C	9	41444	40191	1	7640	0.00000	0.00066
YKR009C	YAL067C	11	456697	453995	1	7640	0.00000	0.67367
YOL147C	YAL067C	15	48642	47932	1	7640	0.00000	0.00067
YAR068W	YAL067C	1	222397	222882	1	7640	0.01065	0.93473
YHR211W	YAL067C	8	525392	528619	1	7640	0.00000	0.02178
YDR244W	YAL067C	4	950559	952397	1	7640	0.00004	0.00112
YHR215W	YAL067C	8	552099	553502	1	7640	0.00407	0.99010
YOR180C	YAL067C	15	675168	674353	1	7640	0.03441	0.01215
YEL068C	YAL067C	5	25978	25646	1	7640	0.03266	0.81140
YEL049W	YAL067C	5	63728	64090	1	7640	0.04038	0.99950
YLR284C	YAL067C	12	707042	706200	1	7640	0.00000	0.10331
YAR071W	YAL067C	1	225451	226854	1	7640	0.01615	0.97899
YAL056W	YAL067C	1	39260	41902	1	7640	0.00186	0.00000
YKL188C	YAL067C	11	88791	86230	1	7640	0.00000	0.01360
YPL147W	YAL067C	16	273254	275866	1	7640	0.00000	0.97170
YAL046C	YAL067C	1	57386	57030	1	7640	0.00267	0.25230
YGL205W	YAL067C	7	108162	110408	1	7640	0.00000	0.00083
YDR243C	YAL067C	4	950280	948514	1	7640	0.00000	0.11673
YAL058W	YAL067C	1	37465	38973	1	7640	0.04271	0.95541
YJR020W	YAL067C	10	467994	468326	1	7640	0.00000	0.04048
YAL062W	YAL067C	1	31568	32941	1	7640	0.00000	0.98978
YER015W	YAL067C	5	184540	186774	1	7652	0.00000	0.00861
YGR244C	YAL067C	7	979324	978041	1	7652	0.01741	0.34708
YPL148C	YAL067C	16	272814	272293	1	7652	0.03225	0.84625
YAL055W	YAL067C	1	42178	42720	1	7652	0.00000	0.00467
YAL048C	YAL067C	1	54790	52802	1	7652	0.00000	0.94968
YDR247W	YAL067C	4	956009	957394	1	7652	0.00282	0.48434
YAL060W	YAL067C	1	35156	36304	1	7652	0.00000	0.00000
YJL196C	YAL067C	10	68781	67849	1	7652	0.00000	0.48235
YOR363C	YAL067C	15	1023210	1020220	1	7652	0.00000	0.00001
YGL154C	YAL067C	7	216101	215283	1	7652	0.00000	0.93510
YPL068C	YAL067C	16	425093	424212	1	7652	0.03471	0.98277
YDR256C	YAL067C	4	969676	968129	1	7652	0.00000	0.97665
YAL049C	YAL067C	1	52596	51856	1	7652	0.00000	0.00001
YHR214W-A	YAL067C	8	543008	543493	1	7652	0.00774	0.95695
YAL051W	YAL067C	1	48565	51708	1	7652	0.04287	0.01477
YOL002C	YAL067C	15	324365	323412	1	7652	0.00000	0.86130
YPL170W	YAL067C	16	228313	228771	1	7652	0.00698	0.80278
YAL040C	YAL067C	1	67521	65779	1	7652	0.00001	0.75596
YJR019C	YAL067C	10	468274	467225	1	7652	0.00000	0.67238
YHR140W	YAL067C	8	380575	381294	1	7652	0.00000	0.17223
YPR128C	YAL067C	16	792200	791214	1	7652	0.00112	0.00086
YIL160C	YAL067C	9	41444	40191	1	7652	0.00000	0.00066
YKR009C	YAL067C	11	456697	453995	1	7652	0.00000	0.67367
YOL147C	YAL067C	15	48642	47932	1	7652	0.00000	0.00067
YAR068W	YAL067C	1	222397	222882	1	7652	0.01065	0.93473
YHR211W	YAL067C	8	525392	528619	1	7652	0.00000	0.02178
YDR244W	YAL067C	4	950559	952397	1	7652	0.00004	0.00112
YHR215W	YAL067C	8	552099	553502	1	7652	0.00407	0.99010
YOR180C	YAL067C	15	675168	674353	1	7652	0.03441	0.01215
YEL068C	YAL067C	5	25978	25646	1	7652	0.03266	0.81140
YEL049W	YAL067C	5	63728	64090	1	7652	0.04038	0.99950
YLR284C	YAL067C	12	707042	706200	1	7652	0.00000	0.10331
YAR071W	YAL067C	1	225451	226854	1	7652	0.01615	0.97899
YAL056W	YAL067C	1	39260	41902	1	7652	0.00186	0.00000
YKL188C	YAL067C	11	88791	86230	1	7652	0.00000	0.01360
YPL147W	YAL067C	16	273254	275866	1	7652	0.00000	0.97170
YAL046C	YAL067C	1	57386	57030	1	7652	0.00267	0.25230
YGL205W	YAL067C	7	108162	110408	1	7652	0.00000	0.00083
YDR243C	YAL067C	4	950280	948514	1	7652	0.00000	0.11673
YAL058W	YAL067C	1	37465	38973	1	7652	0.04271	0.95541
YJR020W	YAL067C	10	467994	468326	1	7652	0.00000	0.04048
YAL062W	YAL067C	1	31568	32941	1	7652	0.00000	0.98978
YER015W	YAL067C	5	184540	186774	1	7712	0.00000	0.00861
YGR244C	YAL067C	7	979324	978041	1	7712	0.01741	0.34708
YPL148C	YAL067C	16	272814	272293	1	7712	0.03225	0.84625
YAL055W	YAL067C	1	42178	42720	1	7712	0.00000	0.00467
YAL048C	YAL067C	1	54790	52802	1	7712	0.00000	0.94968
YDR247W	YAL067C	4	956009	957394	1	7712	0.00282	0.48434
YAL060W	YAL067C	1	35156	36304	1	7712	0.00000	0.00000
YJL196C	YAL067C	10	68781	67849	1	7712	0.00000	0.48235
YOR363C	YAL067C	15	1023210	1020220	1	7712	0.00000	0.00001
YGL154C	YAL067C	7	216101	215283	1	7712	0.00000	0.93510
YPL068C	YAL067C	16	425093	424212	1	7712	0.03471	0.98277
YDR256C	YAL067C	4	969676	968129	1	7712	0.00000	0.97665
YAL049C	YAL067C	1	52596	51856	1	7712	0.00000	0.00001
YHR214W-A	YAL067C	8	543008	543493	1	7712	0.00774	0.95695
YAL051W	YAL067C	1	48565	51708	1	7712	0.04287	0.01477
YOL002C	YAL067C	15	324365	323412	1	7712	0.00000	0.86130
YPL170W	YAL067C	16	228313	228771	1	7712	0.00698	0.80278
YAL040C	YAL067C	1	67521	65779	1	7712	0.00001	0.75596
YJR019C	YAL067C	10	468274	467225	1	7712	0.00000	0.67238
YHR140W	YAL067C	8	380575	381294	1	7712	0.00000	0.17223
YPR128C	YAL067C	16	792200	791214	1	7712	0.00112	0.00086
YIL160C	YAL067C	9	41444	40191	1	7712	0.00000	0.00066
YKR009C	YAL067C	11	456697	453995	1	7712	0.00000	0.67367
YOL147C	YAL067C	15	48642	47932	1	7712	0.00000	0.00067
YAR068W	YAL067C	1	222397	222882	1	7712	0.01065	0.93473
YHR211W	YAL067C	8	525392	528619	1	7712	0.00000	0.02178
YDR244W	YAL067C	4	950559	952397	1	7712	0.00004	0.00112
YHR215W	YAL067C	8	552099	553502	1	7712	0.00407	0.99010
YOR180C	YAL067C	15	675168	674353	1	7712	0.03441	0.01215
YEL068C	YAL067C	5	25978	25646	1	7712	0.03266	0.81140
YEL049W	YAL067C	5	63728	64090	1	7712	0.04038	0.99950
YLR284C	YAL067C	12	707042	706200	1	7712	0.00000	0.10331
YAR071W	YAL067C	1	225451	226854	1	7712	0.01615	0.97899
YAL056W	YAL067C	1	39260	41902	1	7712	0.00186	0.00000
YKL188C	YAL067C	11	88791	86230	1	7712	0.00000	0.01360
YPL147W	YAL067C	16	273254	275866	1	7712	0.00000	0.97170
YAL046C	YAL067C	1	57386	57030	1	7712	0.00267	0.25230
YGL205W	YAL067C	7	108162	110408	1	7712	0.00000	0.00083
YDR243C	YAL067C	4	950280	948514	1	7712	0.00000	0.11673
YAL058W	YAL067C	1	37465	38973	1	7712	0.04271	0.95541
YJR020W	YAL067C	10	467994	468326	1	7712	0.00000	0.04048
YAL062W	YAL067C	1	31568	32941	1	7712	0.00000	0.98978
YER015W	YAL066W	5	184540	186774	1	10131	0.00000	0.00861
YGR244C	YAL066W	7	979324	978041	1	10131	0.01741	0.34708
YPL148C	YAL066W	16	272814	272293	1	10131	0.03225	0.84625
YAL055W	YAL066W	1	42178	42720	1	10131	0.00000	0.00467
YAL048C	YAL066W	1	54790	52802	1	10131	0.00000	0.94968
YDR247W	YAL066W	4	956009	957394	1	10131	0.00282	0.48434
YAL060W	YAL066W	1	35156	36304	1	10131	0.00000	0.00000
YJL196C	YAL066W	10	68781	67849	1	10131	0.00000	0.48235
YOR363C	YAL066W	15	1023210	1020220	1	10131	0.00000	0.00001
YGL154C	YAL066W	7	216101	215283	1	10131	0.00000	0.93510
YPL068C	YAL066W	16	425093	424212	1	10131	0.03471	0.98277
YDR256C	YAL066W	4	969676	968129	1	10131	0.00000	0.97665
YAL049C	YAL066W	1	52596	51856	1	10131	0.00000	0.00001
YHR214W-A	YAL066W	8	543008	543493	1	10131	0.00774	0.95695
YAL051W	YAL066W	1	48565	51708	1	10131	0.04287	0.01477
YOL002C	YAL066W	15	324365	323412	1	10131	0.00000	0.86130
YPL170W	YAL066W	16	228313	228771	1	10131	0.00698	0.80278
YAL040C	YAL066W	1	67521	65779	1	10131	0.00001	0.75596
YJR019C	YAL066W	10	468274	467225	1	10131	0.00000	0.67238
YHR140W	YAL066W	8	380575	381294	1	10131	0.00000	0.17223
YPR128C	YAL066W	16	792200	791214	1	10131	0.00112	0.00086
YIL160C	YAL066W	9	41444	40191	1	10131	0.00000	0.00066
YKR009C	YAL066W	11	456697	453995	1	10131	0.00000	0.67367
YOL147C	YAL066W	15	48642	47932	1	10131	0.00000	0.00067
YAR068W	YAL066W	1	222397	222882	1	10131	0.01065	0.93473
YHR211W	YAL066W	8	525392	528619	1	10131	0.00000	0.02178
YDR244W	YAL066W	4	950559	952397	1	10131	0.00004	0.00112
YHR215W	YAL066W	8	552099	553502	1	10131	0.00407	0.99010
YOR180C	YAL066W	15	675168	674353	1	10131	0.03441	0.01215
YEL068C	YAL066W	5	25978	25646	1	10131	0.03266	0.81140
YEL049W	YAL066W	5	63728	64090	1	10131	0.04038	0.99950
YLR284C	YAL066W	12	707042	706200	1	10131	0.00000	0.10331
YAR071W	YAL066W	1	225451	226854	1	10131	0.01615	0.97899
YAL056W	YAL066W	1	39260	41902	1	10131	0.00186	0.00000
YKL188C	YAL066W	11	88791	86230	1	10131	0.00000	0.01360
YPL147W	YAL066W	16	273254	275866	1	10131	0.00000	0.97170
YAL046C	YAL066W	1	57386	57030	1	10131	0.00267	0.25230
YGL205W	YAL066W	7	108162	110408	1	10131	0.00000	0.00083
YDR243C	YAL066W	4	950280	948514	1	10131	0.00000	0.11673
YAL058W	YAL066W	1	37465	38973	1	10131	0.04271	0.95541
YJR020W	YAL066W	10	467994	468326	1	10131	0.00000	0.04048
YAL062W	YAL066W	1	31568	32941	1	10131	0.00000	0.98978
YER015W	YAL066W	5	184540	186774	1	10134	0.00000	0.00861
YGR244C	YAL066W	7	979324	978041	1	10134	0.01741	0.34708
YPL148C	YAL066W	16	272814	272293	1	10134	0.03225	0.84625
YAL055W	YAL066W	1	42178	42720	1	10134	0.00000	0.00467
YAL048C	YAL066W	1	54790	52802	1	10134	0.00000	0.94968
YDR247W	YAL066W	4	956009	957394	1	10134	0.00282	0.48434
YAL060W	YAL066W	1	35156	36304	1	10134	0.00000	0.00000
YJL196C	YAL066W	10	68781	67849	1	10134	0.00000	0.48235
YOR363C	YAL066W	15	1023210	1020220	1	10134	0.00000	0.00001
YGL154C	YAL066W	7	216101	215283	1	10134	0.00000	0.93510
YPL068C	YAL066W	16	425093	424212	1	10134	0.03471	0.98277
YDR256C	YAL066W	4	969676	968129	1	10134	0.00000	0.97665
YAL049C	YAL066W	1	52596	51856	1	10134	0.00000	0.00001
YHR214W-A	YAL066W	8	543008	543493	1	10134	0.00774	0.95695
YAL051W	YAL066W	1	48565	51708	1	10134	0.04287	0.01477
YOL002C	YAL066W	15	324365	323412	1	10134	0.00000	0.86130
YPL170W	YAL066W	16	228313	228771	1	10134	0.00698	0.80278
YAL040C	YAL066W	1	67521	65779	1	10134	0.00001	0.75596
YJR019C	YAL066W	10	468274	467225	1	10134	0.00000	0.67238
YHR140W	YAL066W	8	380575	381294	1	10134	0.00000	0.17223
YPR128C	YAL066W	16	792200	791214	1	10134	0.00112	0.00086
YIL160C	YAL066W	9	41444	40191	1	10134	0.00000	0.00066
YKR009C	YAL066W	11	456697	453995	1	10134	0.00000	0.67367
YOL147C	YAL066W	15	48642	47932	1	10134	0.00000	0.00067
YAR068W	YAL066W	1	222397	222882	1	10134	0.01065	0.93473
YHR211W	YAL066W	8	525392	528619	1	10134	0.00000	0.02178
YDR244W	YAL066W	4	950559	952397	1	10134	0.00004	0.00112
YHR215W	YAL066W	8	552099	553502	1	10134	0.00407	0.99010
YOR180C	YAL066W	15	675168	674353	1	10134	0.03441	0.01215
YEL068C	YAL066W	5	25978	25646	1	10134	0.03266	0.81140
YEL049W	YAL066W	5	63728	64090	1	10134	0.04038	0.99950
YLR284C	YAL066W	12	707042	706200	1	10134	0.00000	0.10331
YAR071W	YAL066W	1	225451	226854	1	10134	0.01615	0.97899
YAL056W	YAL066W	1	39260	41902	1	10134	0.00186	0.00000
YKL188C	YAL066W	11	88791	86230	1	10134	0.00000	0.01360
YPL147W	YAL066W	16	273254	275866	1	10134	0.00000	0.97170
YAL046C	YAL066W	1	57386	57030	1	10134	0.00267	0.25230
YGL205W	YAL066W	7	108162	110408	1	10134	0.00000	0.00083
YDR243C	YAL066W	4	950280	948514	1	10134	0.00000	0.11673
YAL058W	YAL066W	1	37465	38973	1	10134	0.04271	0.95541
YJR020W	YAL066W	10	467994	468326	1	10134	0.00000	0.04048
YAL062W	YAL066W	1	31568	32941	1	10134	0.00000	0.98978
YER015W	YAL066W	5	184540	186774	1	10143	0.00000	0.00861
YGR244C	YAL066W	7	979324	978041	1	10143	0.01741	0.34708
YPL148C	YAL066W	16	272814	272293	1	10143	0.03225	0.84625
YAL055W	YAL066W	1	42178	42720	1	10143	0.00000	0.00467
YAL048C	YAL066W	1	54790	52802	1	10143	0.00000	0.94968
YDR247W	YAL066W	4	956009	957394	1	10143	0.00282	0.48434
YAL060W	YAL066W	1	35156	36304	1	10143	0.00000	0.00000
YJL196C	YAL066W	10	68781	67849	1	10143	0.00000	0.48235
YOR363C	YAL066W	15	1023210	1020220	1	10143	0.00000	0.00001
YGL154C	YAL066W	7	216101	215283	1	10143	0.00000	0.93510
YPL068C	YAL066W	16	425093	424212	1	10143	0.03471	0.98277
YDR256C	YAL066W	4	969676	968129	1	10143	0.00000	0.97665
YAL049C	YAL066W	1	52596	51856	1	10143	0.00000	0.00001
YHR214W-A	YAL066W	8	543008	543493	1	10143	0.00774	0.95695
YAL051W	YAL066W	1	48565	51708	1	10143	0.04287	0.01477
YOL002C	YAL066W	15	324365	323412	1	10143	0.00000	0.86130
YPL170W	YAL066W	16	228313	228771	1	10143	0.00698	0.80278
YAL040C	YAL066W	1	67521	65779	1	10143	0.00001	0.75596
YJR019C	YAL066W	10	468274	467225	1	10143	0.00000	0.67238
YHR140W	YAL066W	8	380575	381294	1	10143	0.00000	0.17223
YPR128C	YAL066W	16	792200	791214	1	10143	0.00112	0.00086
YIL160C	YAL066W	9	41444	40191	1	10143	0.00000	0.00066
YKR009C	YAL066W	11	456697	453995	1	10143	0.00000	0.67367
YOL147C	YAL066W	15	48642	47932	1	10143	0.00000	0.00067
YAR068W	YAL066W	1	222397	222882	1	10143	0.01065	0.93473
YHR211W	YAL066W	8	525392	528619	1	10143	0.00000	0.02178
YDR244W	YAL066W	4	950559	952397	1	10143	0.00004	0.00112
YHR215W	YAL066W	8	552099	553502	1	10143	0.00407	0.99010
YOR180C	YAL066W	15	675168	674353	1	10143	0.03441	0.01215
YEL068C	YAL066W	5	25978	25646	1	10143	0.03266	0.81140
YEL049W	YAL066W	5	63728	64090	1	10143	0.04038	0.99950
YLR284C	YAL066W	12	707042	706200	1	10143	0.00000	0.10331
YAR071W	YAL066W	1	225451	226854	1	10143	0.01615	0.97899
YAL056W	YAL066W	1	39260	41902	1	10143	0.00186	0.00000
YKL188C	YAL066W	11	88791	86230	1	10143	0.00000	0.01360
YPL147W	YAL066W	16	273254	275866	1	10143	0.00000	0.97170
YAL046C	YAL066W	1	57386	57030	1	10143	0.00267	0.25230
YGL205W	YAL066W	7	108162	110408	1	10143	0.00000	0.00083
YDR243C	YAL066W	4	950280	948514	1	10143	0.00000	0.11673
YAL058W	YAL066W	1	37465	38973	1	10143	0.04271	0.95541
YJR020W	YAL066W	10	467994	468326	1	10143	0.00000	0.04048
YAL062W	YAL066W	1	31568	32941	1	10143	0.00000	0.98978
YER015W	YAL066W	5	184540	186774	1	10146	0.00000	0.00861
YGR244C	YAL066W	7	979324	978041	1	10146	0.01741	0.34708
YPL148C	YAL066W	16	272814	272293	1	10146	0.03225	0.84625
YAL055W	YAL066W	1	42178	42720	1	10146	0.00000	0.00467
YAL048C	YAL066W	1	54790	52802	1	10146	0.00000	0.94968
YDR247W	YAL066W	4	956009	957394	1	10146	0.00282	0.48434
YAL060W	YAL066W	1	35156	36304	1	10146	0.00000	0.00000
YJL196C	YAL066W	10	68781	67849	1	10146	0.00000	0.48235
YOR363C	YAL066W	15	1023210	1020220	1	10146	0.00000	0.00001
YGL154C	YAL066W	7	216101	215283	1	10146	0.00000	0.93510
YPL068C	YAL066W	16	425093	424212	1	10146	0.03471	0.98277
YDR256C	YAL066W	4	969676	968129	1	10146	0.00000	0.97665
YAL049C	YAL066W	1	52596	51856	1	10146	0.00000	0.00001
YHR214W-A	YAL066W	8	543008	543493	1	10146	0.00774	0.95695
YAL051W	YAL066W	1	48565	51708	1	10146	0.04287	0.01477
YOL002C	YAL066W	15	324365	323412	1	10146	0.00000	0.86130
YPL170W	YAL066W	16	228313	228771	1	10146	0.00698	0.80278
YAL040C	YAL066W	1	67521	65779	1	10146	0.00001	0.75596
YJR019C	YAL066W	10	468274	467225	1	10146	0.00000	0.67238
YHR140W	YAL066W	8	380575	381294	1	10146	0.00000	0.17223
YPR128C	YAL066W	16	792200	791214	1	10146	0.00112	0.00086
YIL160C	YAL066W	9	41444	40191	1	10146	0.00000	0.00066
YKR009C	YAL066W	11	456697	453995	1	10146	0.00000	0.67367
YOL147C	YAL066W	15	48642	47932	1	10146	0.00000	0.00067
YAR068W	YAL066W	1	222397	222882	1	10146	0.01065	0.93473
YHR211W	YAL066W	8	525392	528619	1	10146	0.00000	0.02178
YDR244W	YAL066W	4	950559	952397	1	10146	0.00004	0.00112
YHR215W	YAL066W	8	552099	553502	1	10146	0.00407	0.99010
YOR180C	YAL066W	15	675168	674353	1	10146	0.03441	0.01215
YEL068C	YAL066W	5	25978	25646	1	10146	0.03266	0.81140
YEL049W	YAL066W	5	63728	64090	1	10146	0.04038	0.99950
YLR284C	YAL066W	12	707042	706200	1	10146	0.00000	0.10331
YAR071W	YAL066W	1	225451	226854	1	10146	0.01615	0.97899
YAL056W	YAL066W	1	39260	41902	1	10146	0.00186	0.00000
YKL188C	YAL066W	11	88791	86230	1	10146	0.00000	0.01360
YPL147W	YAL066W	16	273254	275866	1	10146	0.00000	0.97170
YAL046C	YAL066W	1	57386	57030	1	10146	0.00267	0.25230
YGL205W	YAL066W	7	108162	110408	1	10146	0.00000	0.00083
YDR243C	YAL066W	4	950280	948514	1	10146	0.00000	0.11673
YAL058W	YAL066W	1	37465	38973	1	10146	0.04271	0.95541
YJR020W	YAL066W	10	467994	468326	1	10146	0.00000	0.04048
YAL062W	YAL066W	1	31568	32941	1	10146	0.00000	0.98978
YER015W	YAL066W	5	184540	186774	1	10152	0.00000	0.00861
YGR244C	YAL066W	7	979324	978041	1	10152	0.01741	0.34708
YPL148C	YAL066W	16	272814	272293	1	10152	0.03225	0.84625
YAL055W	YAL066W	1	42178	42720	1	10152	0.00000	0.00467
YAL048C	YAL066W	1	54790	52802	1	10152	0.00000	0.94968
YDR247W	YAL066W	4	956009	957394	1	10152	0.00282	0.48434
YAL060W	YAL066W	1	35156	36304	1	10152	0.00000	0.00000
YJL196C	YAL066W	10	68781	67849	1	10152	0.00000	0.48235
YOR363C	YAL066W	15	1023210	1020220	1	10152	0.00000	0.00001
YGL154C	YAL066W	7	216101	215283	1	10152	0.00000	0.93510
YPL068C	YAL066W	16	425093	424212	1	10152	0.03471	0.98277
YDR256C	YAL066W	4	969676	968129	1	10152	0.00000	0.97665
YAL049C	YAL066W	1	52596	51856	1	10152	0.00000	0.00001
YHR214W-A	YAL066W	8	543008	543493	1	10152	0.00774	0.95695
YAL051W	YAL066W	1	48565	51708	1	10152	0.04287	0.01477
YOL002C	YAL066W	15	324365	323412	1	10152	0.00000	0.86130
YPL170W	YAL066W	16	228313	228771	1	10152	0.00698	0.80278
YAL040C	YAL066W	1	67521	65779	1	10152	0.00001	0.75596
YJR019C	YAL066W	10	468274	467225	1	10152	0.00000	0.67238
YHR140W	YAL066W	8	380575	381294	1	10152	0.00000	0.17223
YPR128C	YAL066W	16	792200	791214	1	10152	0.00112	0.00086
YIL160C	YAL066W	9	41444	40191	1	10152	0.00000	0.00066
YKR009C	YAL066W	11	456697	453995	1	10152	0.00000	0.67367
YOL147C	YAL066W	15	48642	47932	1	10152	0.00000	0.00067
YAR068W	YAL066W	1	222397	222882	1	10152	0.01065	0.93473
YHR211W	YAL066W	8	525392	528619	1	10152	0.00000	0.02178
YDR244W	YAL066W	4	950559	952397	1	10152	0.00004	0.00112
YHR215W	YAL066W	8	552099	553502	1	10152	0.00407	0.99010
YOR180C	YAL066W	15	675168	674353	1	10152	0.03441	0.01215
YEL068C	YAL066W	5	25978	25646	1	10152	0.03266	0.81140
YEL049W	YAL066W	5	63728	64090	1	10152	0.04038	0.99950
YLR284C	YAL066W	12	707042	706200	1	10152	0.00000	0.10331
YAR071W	YAL066W	1	225451	226854	1	10152	0.01615	0.97899
YAL056W	YAL066W	1	39260	41902	1	10152	0.00186	0.00000
YKL188C	YAL066W	11	88791	86230	1	10152	0.00000	0.01360
YPL147W	YAL066W	16	273254	275866	1	10152	0.00000	0.97170
YAL046C	YAL066W	1	57386	57030	1	10152	0.00267	0.25230
YGL205W	YAL066W	7	108162	110408	1	10152	0.00000	0.00083
YDR243C	YAL066W	4	950280	948514	1	10152	0.00000	0.11673
YAL058W	YAL066W	1	37465	38973	1	10152	0.04271	0.95541
YJR020W	YAL066W	10	467994	468326	1	10152	0.00000	0.04048
YAL062W	YAL066W	1	31568	32941	1	10152	0.00000	0.98978
YER015W	YAL066W	5	184540	186774	1	10236	0.00000	0.00861
YGR244C	YAL066W	7	979324	978041	1	10236	0.01741	0.34708
YPL148C	YAL066W	16	272814	272293	1	10236	0.03225	0.84625
YAL055W	YAL066W	1	42178	42720	1	10236	0.00000	0.00467
YAL048C	YAL066W	1	54790	52802	1	10236	0.00000	0.94968
YDR247W	YAL066W	4	956009	957394	1	10236	0.00282	0.48434
YAL060W	YAL066W	1	35156	36304	1	10236	0.00000	0.00000
YJL196C	YAL066W	10	68781	67849	1	10236	0.00000	0.48235
YOR363C	YAL066W	15	1023210	1020220	1	10236	0.00000	0.00001
YGL154C	YAL066W	7	216101	215283	1	10236	0.00000	0.93510
YPL068C	YAL066W	16	425093	424212	1	10236	0.03471	0.98277
YDR256C	YAL066W	4	969676	968129	1	10236	0.00000	0.97665
YAL049C	YAL066W	1	52596	51856	1	10236	0.00000	0.00001
YHR214W-A	YAL066W	8	543008	543493	1	10236	0.00774	0.95695
YAL051W	YAL066W	1	48565	51708	1	10236	0.04287	0.01477
YOL002C	YAL066W	15	324365	323412	1	10236	0.00000	0.86130
YPL170W	YAL066W	16	228313	228771	1	10236	0.00698	0.80278
YAL040C	YAL066W	1	67521	65779	1	10236	0.00001	0.75596
YJR019C	YAL066W	10	468274	467225	1	10236	0.00000	0.67238
YHR140W	YAL066W	8	380575	381294	1	10236	0.00000	0.17223
YPR128C	YAL066W	16	792200	791214	1	10236	0.00112	0.00086
YIL160C	YAL066W	9	41444	40191	1	10236	0.00000	0.00066
YKR009C	YAL066W	11	456697	453995	1	10236	0.00000	0.67367
YOL147C	YAL066W	15	48642	47932	1	10236	0.00000	0.00067
YAR068W	YAL066W	1	222397	222882	1	10236	0.01065	0.93473
YHR211W	YAL066W	8	525392	528619	1	10236	0.00000	0.02178
YDR244W	YAL066W	4	950559	952397	1	10236	0.00004	0.00112
YHR215W	YAL066W	8	552099	553502	1	10236	0.00407	0.99010
YOR180C	YAL066W	15	675168	674353	1	10236	0.03441	0.01215
YEL068C	YAL066W	5	25978	25646	1	10236	0.03266	0.81140
YEL049W	YAL066W	5	63728	64090	1	10236	0.04038	0.99950
YLR284C	YAL066W	12	707042	706200	1	10236	0.00000	0.10331
YAR071W	YAL066W	1	225451	226854	1	10236	0.01615	0.97899
YAL056W	YAL066W	1	39260	41902	1	10236	0.00186	0.00000
YKL188C	YAL066W	11	88791	86230	1	10236	0.00000	0.01360
YPL147W	YAL066W	16	273254	275866	1	10236	0.00000	0.97170
YAL046C	YAL066W	1	57386	57030	1	10236	0.00267	0.25230
YGL205W	YAL066W	7	108162	110408	1	10236	0.00000	0.00083
YDR243C	YAL066W	4	950280	948514	1	10236	0.00000	0.11673
YAL058W	YAL066W	1	37465	38973	1	10236	0.04271	0.95541
YJR020W	YAL066W	10	467994	468326	1	10236	0.00000	0.04048
YAL062W	YAL066W	1	31568	32941	1	10236	0.00000	0.98978
YER015W	YAL066W	5	184540	186774	1	10239	0.00000	0.00861
YGR244C	YAL066W	7	979324	978041	1	10239	0.01741	0.34708
YPL148C	YAL066W	16	272814	272293	1	10239	0.03225	0.84625
YAL055W	YAL066W	1	42178	42720	1	10239	0.00000	0.00467
YAL048C	YAL066W	1	54790	52802	1	10239	0.00000	0.94968
YDR247W	YAL066W	4	956009	957394	1	10239	0.00282	0.48434
YAL060W	YAL066W	1	35156	36304	1	10239	0.00000	0.00000
YJL196C	YAL066W	10	68781	67849	1	10239	0.00000	0.48235
YOR363C	YAL066W	15	1023210	1020220	1	10239	0.00000	0.00001
YGL154C	YAL066W	7	216101	215283	1	10239	0.00000	0.93510
YPL068C	YAL066W	16	425093	424212	1	10239	0.03471	0.98277
YDR256C	YAL066W	4	969676	968129	1	10239	0.00000	0.97665
YAL049C	YAL066W	1	52596	51856	1	10239	0.00000	0.00001
YHR214W-A	YAL066W	8	543008	543493	1	10239	0.00774	0.95695
YAL051W	YAL066W	1	48565	51708	1	10239	0.04287	0.01477
YOL002C	YAL066W	15	324365	323412	1	10239	0.00000	0.86130
YPL170W	YAL066W	16	228313	228771	1	10239	0.00698	0.80278
YAL040C	YAL066W	1	67521	65779	1	10239	0.00001	0.75596
YJR019C	YAL066W	10	468274	467225	1	10239	0.00000	0.67238
YHR140W	YAL066W	8	380575	381294	1	10239	0.00000	0.17223
YPR128C	YAL066W	16	792200	791214	1	10239	0.00112	0.00086
YIL160C	YAL066W	9	41444	40191	1	10239	0.00000	0.00066
YKR009C	YAL066W	11	456697	453995	1	10239	0.00000	0.67367
YOL147C	YAL066W	15	48642	47932	1	10239	0.00000	0.00067
YAR068W	YAL066W	1	222397	222882	1	10239	0.01065	0.93473
YHR211W	YAL066W	8	525392	528619	1	10239	0.00000	0.02178
YDR244W	YAL066W	4	950559	952397	1	10239	0.00004	0.00112
YHR215W	YAL066W	8	552099	553502	1	10239	0.00407	0.99010
YOR180C	YAL066W	15	675168	674353	1	10239	0.03441	0.01215
YEL068C	YAL066W	5	25978	25646	1	10239	0.03266	0.81140
YEL049W	YAL066W	5	63728	64090	1	10239	0.04038	0.99950
YLR284C	YAL066W	12	707042	706200	1	10239	0.00000	0.10331
YAR071W	YAL066W	1	225451	226854	1	10239	0.01615	0.97899
YAL056W	YAL066W	1	39260	41902	1	10239	0.00186	0.00000
YKL188C	YAL066W	11	88791	86230	1	10239	0.00000	0.01360
YPL147W	YAL066W	16	273254	275866	1	10239	0.00000	0.97170
YAL046C	YAL066W	1	57386	57030	1	10239	0.00267	0.25230
YGL205W	YAL066W	7	108162	110408	1	10239	0.00000	0.00083
YDR243C	YAL066W	4	950280	948514	1	10239	0.00000	0.11673
YAL058W	YAL066W	1	37465	38973	1	10239	0.04271	0.95541
YJR020W	YAL066W	10	467994	468326	1	10239	0.00000	0.04048
YAL062W	YAL066W	1	31568	32941	1	10239	0.00000	0.98978
YER015W	YAL066W	5	184540	186774	1	10284	0.00000	0.00861
YGR244C	YAL066W	7	979324	978041	1	10284	0.01741	0.34708
YPL148C	YAL066W	16	272814	272293	1	10284	0.03225	0.84625
YAL055W	YAL066W	1	42178	42720	1	10284	0.00000	0.00467
YAL048C	YAL066W	1	54790	52802	1	10284	0.00000	0.94968
YDR247W	YAL066W	4	956009	957394	1	10284	0.00282	0.48434
YAL060W	YAL066W	1	35156	36304	1	10284	0.00000	0.00000
YJL196C	YAL066W	10	68781	67849	1	10284	0.00000	0.48235
YOR363C	YAL066W	15	1023210	1020220	1	10284	0.00000	0.00001
YGL154C	YAL066W	7	216101	215283	1	10284	0.00000	0.93510
YPL068C	YAL066W	16	425093	424212	1	10284	0.03471	0.98277
YDR256C	YAL066W	4	969676	968129	1	10284	0.00000	0.97665
YAL049C	YAL066W	1	52596	51856	1	10284	0.00000	0.00001
YHR214W-A	YAL066W	8	543008	543493	1	10284	0.00774	0.95695
YAL051W	YAL066W	1	48565	51708	1	10284	0.04287	0.01477
YOL002C	YAL066W	15	324365	323412	1	10284	0.00000	0.86130
YPL170W	YAL066W	16	228313	228771	1	10284	0.00698	0.80278
YAL040C	YAL066W	1	67521	65779	1	10284	0.00001	0.75596
YJR019C	YAL066W	10	468274	467225	1	10284	0.00000	0.67238
YHR140W	YAL066W	8	380575	381294	1	10284	0.00000	0.17223
YPR128C	YAL066W	16	792200	791214	1	10284	0.00112	0.00086
YIL160C	YAL066W	9	41444	40191	1	10284	0.00000	0.00066
YKR009C	YAL066W	11	456697	453995	1	10284	0.00000	0.67367
YOL147C	YAL066W	15	48642	47932	1	10284	0.00000	0.00067
YAR068W	YAL066W	1	222397	222882	1	10284	0.01065	0.93473
YHR211W	YAL066W	8	525392	528619	1	10284	0.00000	0.02178
YDR244W	YAL066W	4	950559	952397	1	10284	0.00004	0.00112
YHR215W	YAL066W	8	552099	553502	1	10284	0.00407	0.99010
YOR180C	YAL066W	15	675168	674353	1	10284	0.03441	0.01215
YEL068C	YAL066W	5	25978	25646	1	10284	0.03266	0.81140
YEL049W	YAL066W	5	63728	64090	1	10284	0.04038	0.99950
YLR284C	YAL066W	12	707042	706200	1	10284	0.00000	0.10331
YAR071W	YAL066W	1	225451	226854	1	10284	0.01615	0.97899
YAL056W	YAL066W	1	39260	41902	1	10284	0.00186	0.00000
YKL188C	YAL066W	11	88791	86230	1	10284	0.00000	0.01360
YPL147W	YAL066W	16	273254	275866	1	10284	0.00000	0.97170
YAL046C	YAL066W	1	57386	57030	1	10284	0.00267	0.25230
YGL205W	YAL066W	7	108162	110408	1	10284	0.00000	0.00083
YDR243C	YAL066W	4	950280	948514	1	10284	0.00000	0.11673
YAL058W	YAL066W	1	37465	38973	1	10284	0.04271	0.95541
YJR020W	YAL066W	10	467994	468326	1	10284	0.00000	0.04048
YAL062W	YAL066W	1	31568	32941	1	10284	0.00000	0.98978
YER015W	YAL066W	5	184540	186774	1	10296	0.00000	0.00861
YGR244C	YAL066W	7	979324	978041	1	10296	0.01741	0.34708
YPL148C	YAL066W	16	272814	272293	1	10296	0.03225	0.84625
YAL055W	YAL066W	1	42178	42720	1	10296	0.00000	0.00467
YAL048C	YAL066W	1	54790	52802	1	10296	0.00000	0.94968
YDR247W	YAL066W	4	956009	957394	1	10296	0.00282	0.48434
YAL060W	YAL066W	1	35156	36304	1	10296	0.00000	0.00000
YJL196C	YAL066W	10	68781	67849	1	10296	0.00000	0.48235
YOR363C	YAL066W	15	1023210	1020220	1	10296	0.00000	0.00001
YGL154C	YAL066W	7	216101	215283	1	10296	0.00000	0.93510
YPL068C	YAL066W	16	425093	424212	1	10296	0.03471	0.98277
YDR256C	YAL066W	4	969676	968129	1	10296	0.00000	0.97665
YAL049C	YAL066W	1	52596	51856	1	10296	0.00000	0.00001
YHR214W-A	YAL066W	8	543008	543493	1	10296	0.00774	0.95695
YAL051W	YAL066W	1	48565	51708	1	10296	0.04287	0.01477
YOL002C	YAL066W	15	324365	323412	1	10296	0.00000	0.86130
YPL170W	YAL066W	16	228313	228771	1	10296	0.00698	0.80278
YAL040C	YAL066W	1	67521	65779	1	10296	0.00001	0.75596
YJR019C	YAL066W	10	468274	467225	1	10296	0.00000	0.67238
YHR140W	YAL066W	8	380575	381294	1	10296	0.00000	0.17223
YPR128C	YAL066W	16	792200	791214	1	10296	0.00112	0.00086
YIL160C	YAL066W	9	41444	40191	1	10296	0.00000	0.00066
YKR009C	YAL066W	11	456697	453995	1	10296	0.00000	0.67367
YOL147C	YAL066W	15	48642	47932	1	10296	0.00000	0.00067
YAR068W	YAL066W	1	222397	222882	1	10296	0.01065	0.93473
YHR211W	YAL066W	8	525392	528619	1	10296	0.00000	0.02178
YDR244W	YAL066W	4	950559	952397	1	10296	0.00004	0.00112
YHR215W	YAL066W	8	552099	553502	1	10296	0.00407	0.99010
YOR180C	YAL066W	15	675168	674353	1	10296	0.03441	0.01215
YEL068C	YAL066W	5	25978	25646	1	10296	0.03266	0.81140
YEL049W	YAL066W	5	63728	64090	1	10296	0.04038	0.99950
YLR284C	YAL066W	12	707042	706200	1	10296	0.00000	0.10331
YAR071W	YAL066W	1	225451	226854	1	10296	0.01615	0.97899
YAL056W	YAL066W	1	39260	41902	1	10296	0.00186	0.00000
YKL188C	YAL066W	11	88791	86230	1	10296	0.00000	0.01360
YPL147W	YAL066W	16	273254	275866	1	10296	0.00000	0.97170
YAL046C	YAL066W	1	57386	57030	1	10296	0.00267	0.25230
YGL205W	YAL066W	7	108162	110408	1	10296	0.00000	0.00083
YDR243C	YAL066W	4	950280	948514	1	10296	0.00000	0.11673
YAL058W	YAL066W	1	37465	38973	1	10296	0.04271	0.95541
YJR020W	YAL066W	10	467994	468326	1	10296	0.00000	0.04048
YAL062W	YAL066W	1	31568	32941	1	10296	0.00000	0.98978
YER015W	YAL066W	5	184540	186774	1	10302	0.00000	0.00861
YGR244C	YAL066W	7	979324	978041	1	10302	0.01741	0.34708
YPL148C	YAL066W	16	272814	272293	1	10302	0.03225	0.84625
YAL055W	YAL066W	1	42178	42720	1	10302	0.00000	0.00467
YAL048C	YAL066W	1	54790	52802	1	10302	0.00000	0.94968
YDR247W	YAL066W	4	956009	957394	1	10302	0.00282	0.48434
YAL060W	YAL066W	1	35156	36304	1	10302	0.00000	0.00000
YJL196C	YAL066W	10	68781	67849	1	10302	0.00000	0.48235
YOR363C	YAL066W	15	1023210	1020220	1	10302	0.00000	0.00001
YGL154C	YAL066W	7	216101	215283	1	10302	0.00000	0.93510
YPL068C	YAL066W	16	425093	424212	1	10302	0.03471	0.98277
YDR256C	YAL066W	4	969676	968129	1	10302	0.00000	0.97665
YAL049C	YAL066W	1	52596	51856	1	10302	0.00000	0.00001
YHR214W-A	YAL066W	8	543008	543493	1	10302	0.00774	0.95695
YAL051W	YAL066W	1	48565	51708	1	10302	0.04287	0.01477
YOL002C	YAL066W	15	324365	323412	1	10302	0.00000	0.86130
YPL170W	YAL066W	16	228313	228771	1	10302	0.00698	0.80278
YAL040C	YAL066W	1	67521	65779	1	10302	0.00001	0.75596
YJR019C	YAL066W	10	468274	467225	1	10302	0.00000	0.67238
YHR140W	YAL066W	8	380575	381294	1	10302	0.00000	0.17223
YPR128C	YAL066W	16	792200	791214	1	10302	0.00112	0.00086
YIL160C	YAL066W	9	41444	40191	1	10302	0.00000	0.00066
YKR009C	YAL066W	11	456697	453995	1	10302	0.00000	0.67367
YOL147C	YAL066W	15	48642	47932	1	10302	0.00000	0.00067
YAR068W	YAL066W	1	222397	222882	1	10302	0.01065	0.93473
YHR211W	YAL066W	8	525392	528619	1	10302	0.00000	0.02178
YDR244W	YAL066W	4	950559	952397	1	10302	0.00004	0.00112
YHR215W	YAL066W	8	552099	553502	1	10302	0.00407	0.99010
YOR180C	YAL066W	15	675168	674353	1	10302	0.03441	0.01215
YEL068C	YAL066W	5	25978	25646	1	10302	0.03266	0.81140
YEL049W	YAL066W	5	63728	64090	1	10302	0.04038	0.99950
YLR284C	YAL066W	12	707042	706200	1	10302	0.00000	0.10331
YAR071W	YAL066W	1	225451	226854	1	10302	0.01615	0.97899
YAL056W	YAL066W	1	39260	41902	1	10302	0.00186	0.00000
YKL188C	YAL066W	11	88791	86230	1	10302	0.00000	0.01360
YPL147W	YAL066W	16	273254	275866	1	10302	0.00000	0.97170
YAL046C	YAL066W	1	57386	57030	1	10302	0.00267	0.25230
YGL205W	YAL066W	7	108162	110408	1	10302	0.00000	0.00083
YDR243C	YAL066W	4	950280	948514	1	10302	0.00000	0.11673
YAL058W	YAL066W	1	37465	38973	1	10302	0.04271	0.95541
YJR020W	YAL066W	10	467994	468326	1	10302	0.00000	0.04048
YAL062W	YAL066W	1	31568	32941	1	10302	0.00000	0.98978
YER015W	YAL066W	5	184540	186774	1	10386	0.00000	0.00861
YGR244C	YAL066W	7	979324	978041	1	10386	0.01741	0.34708
YPL148C	YAL066W	16	272814	272293	1	10386	0.03225	0.84625
YAL055W	YAL066W	1	42178	42720	1	10386	0.00000	0.00467
YAL048C	YAL066W	1	54790	52802	1	10386	0.00000	0.94968
YDR247W	YAL066W	4	956009	957394	1	10386	0.00282	0.48434
YAL060W	YAL066W	1	35156	36304	1	10386	0.00000	0.00000
YJL196C	YAL066W	10	68781	67849	1	10386	0.00000	0.48235
YOR363C	YAL066W	15	1023210	1020220	1	10386	0.00000	0.00001
YGL154C	YAL066W	7	216101	215283	1	10386	0.00000	0.93510
YPL068C	YAL066W	16	425093	424212	1	10386	0.03471	0.98277
YDR256C	YAL066W	4	969676	968129	1	10386	0.00000	0.97665
YAL049C	YAL066W	1	52596	51856	1	10386	0.00000	0.00001
YHR214W-A	YAL066W	8	543008	543493	1	10386	0.00774	0.95695
YAL051W	YAL066W	1	48565	51708	1	10386	0.04287	0.01477
YOL002C	YAL066W	15	324365	323412	1	10386	0.00000	0.86130
YPL170W	YAL066W	16	228313	228771	1	10386	0.00698	0.80278
YAL040C	YAL066W	1	67521	65779	1	10386	0.00001	0.75596
YJR019C	YAL066W	10	468274	467225	1	10386	0.00000	0.67238
YHR140W	YAL066W	8	380575	381294	1	10386	0.00000	0.17223
YPR128C	YAL066W	16	792200	791214	1	10386	0.00112	0.00086
YIL160C	YAL066W	9	41444	40191	1	10386	0.00000	0.00066
YKR009C	YAL066W	11	456697	453995	1	10386	0.00000	0.67367
YOL147C	YAL066W	15	48642	47932	1	10386	0.00000	0.00067
YAR068W	YAL066W	1	222397	222882	1	10386	0.01065	0.93473
YHR211W	YAL066W	8	525392	528619	1	10386	0.00000	0.02178
YDR244W	YAL066W	4	950559	952397	1	10386	0.00004	0.00112
YHR215W	YAL066W	8	552099	553502	1	10386	0.00407	0.99010
YOR180C	YAL066W	15	675168	674353	1	10386	0.03441	0.01215
YEL068C	YAL066W	5	25978	25646	1	10386	0.03266	0.81140
YEL049W	YAL066W	5	63728	64090	1	10386	0.04038	0.99950
YLR284C	YAL066W	12	707042	706200	1	10386	0.00000	0.10331
YAR071W	YAL066W	1	225451	226854	1	10386	0.01615	0.97899
YAL056W	YAL066W	1	39260	41902	1	10386	0.00186	0.00000
YKL188C	YAL066W	11	88791	86230	1	10386	0.00000	0.01360
YPL147W	YAL066W	16	273254	275866	1	10386	0.00000	0.97170
YAL046C	YAL066W	1	57386	57030	1	10386	0.00267	0.25230
YGL205W	YAL066W	7	108162	110408	1	10386	0.00000	0.00083
YDR243C	YAL066W	4	950280	948514	1	10386	0.00000	0.11673
YAL058W	YAL066W	1	37465	38973	1	10386	0.04271	0.95541
YJR020W	YAL066W	10	467994	468326	1	10386	0.00000	0.04048
YAL062W	YAL066W	1	31568	32941	1	10386	0.00000	0.98978
YER015W	YAL065C	5	184540	186774	1	11582	0.00000	0.00861
YGR244C	YAL065C	7	979324	978041	1	11582	0.01741	0.34708
YPL148C	YAL065C	16	272814	272293	1	11582	0.03225	0.84625
YAL055W	YAL065C	1	42178	42720	1	11582	0.00000	0.00467
YAL048C	YAL065C	1	54790	52802	1	11582	0.00000	0.94968
YDR247W	YAL065C	4	956009	957394	1	11582	0.00282	0.48434
YAL060W	YAL065C	1	35156	36304	1	11582	0.00000	0.00000
YJL196C	YAL065C	10	68781	67849	1	11582	0.00000	0.48235
YOR363C	YAL065C	15	1023210	1020220	1	11582	0.00000	0.00001
YGL154C	YAL065C	7	216101	215283	1	11582	0.00000	0.93510
YPL068C	YAL065C	16	425093	424212	1	11582	0.03471	0.98277
YDR256C	YAL065C	4	969676	968129	1	11582	0.00000	0.97665
YAL049C	YAL065C	1	52596	51856	1	11582	0.00000	0.00001
YHR214W-A	YAL065C	8	543008	543493	1	11582	0.00774	0.95695
YAL051W	YAL065C	1	48565	51708	1	11582	0.04287	0.01477
YOL002C	YAL065C	15	324365	323412	1	11582	0.00000	0.86130
YPL170W	YAL065C	16	228313	228771	1	11582	0.00698	0.80278
YAL040C	YAL065C	1	67521	65779	1	11582	0.00001	0.75596
YJR019C	YAL065C	10	468274	467225	1	11582	0.00000	0.67238
YHR140W	YAL065C	8	380575	381294	1	11582	0.00000	0.17223
YPR128C	YAL065C	16	792200	791214	1	11582	0.00112	0.00086
YIL160C	YAL065C	9	41444	40191	1	11582	0.00000	0.00066
YKR009C	YAL065C	11	456697	453995	1	11582	0.00000	0.67367
YOL147C	YAL065C	15	48642	47932	1	11582	0.00000	0.00067
YAR068W	YAL065C	1	222397	222882	1	11582	0.01065	0.93473
YHR211W	YAL065C	8	525392	528619	1	11582	0.00000	0.02178
YDR244W	YAL065C	4	950559	952397	1	11582	0.00004	0.00112
YHR215W	YAL065C	8	552099	553502	1	11582	0.00407	0.99010
YOR180C	YAL065C	15	675168	674353	1	11582	0.03441	0.01215
YEL068C	YAL065C	5	25978	25646	1	11582	0.03266	0.81140
YEL049W	YAL065C	5	63728	64090	1	11582	0.04038	0.99950
YLR284C	YAL065C	12	707042	706200	1	11582	0.00000	0.10331
YAR071W	YAL065C	1	225451	226854	1	11582	0.01615	0.97899
YAL056W	YAL065C	1	39260	41902	1	11582	0.00186	0.00000
YKL188C	YAL065C	11	88791	86230	1	11582	0.00000	0.01360
YPL147W	YAL065C	16	273254	275866	1	11582	0.00000	0.97170
YAL046C	YAL065C	1	57386	57030	1	11582	0.00267	0.25230
YGL205W	YAL065C	7	108162	110408	1	11582	0.00000	0.00083
YDR243C	YAL065C	4	950280	948514	1	11582	0.00000	0.11673
YAL058W	YAL065C	1	37465	38973	1	11582	0.04271	0.95541
YJR020W	YAL065C	10	467994	468326	1	11582	0.00000	0.04048
YAL062W	YAL065C	1	31568	32941	1	11582	0.00000	0.98978
YER015W	YAL065C	5	184540	186774	1	11586	0.00000	0.00861
YGR244C	YAL065C	7	979324	978041	1	11586	0.01741	0.34708
YPL148C	YAL065C	16	272814	272293	1	11586	0.03225	0.84625
YAL055W	YAL065C	1	42178	42720	1	11586	0.00000	0.00467
YAL048C	YAL065C	1	54790	52802	1	11586	0.00000	0.94968
YDR247W	YAL065C	4	956009	957394	1	11586	0.00282	0.48434
YAL060W	YAL065C	1	35156	36304	1	11586	0.00000	0.00000
YJL196C	YAL065C	10	68781	67849	1	11586	0.00000	0.48235
YOR363C	YAL065C	15	1023210	1020220	1	11586	0.00000	0.00001
YGL154C	YAL065C	7	216101	215283	1	11586	0.00000	0.93510
YPL068C	YAL065C	16	425093	424212	1	11586	0.03471	0.98277
YDR256C	YAL065C	4	969676	968129	1	11586	0.00000	0.97665
YAL049C	YAL065C	1	52596	51856	1	11586	0.00000	0.00001
YHR214W-A	YAL065C	8	543008	543493	1	11586	0.00774	0.95695
YAL051W	YAL065C	1	48565	51708	1	11586	0.04287	0.01477
YOL002C	YAL065C	15	324365	323412	1	11586	0.00000	0.86130
YPL170W	YAL065C	16	228313	228771	1	11586	0.00698	0.80278
YAL040C	YAL065C	1	67521	65779	1	11586	0.00001	0.75596
YJR019C	YAL065C	10	468274	467225	1	11586	0.00000	0.67238
YHR140W	YAL065C	8	380575	381294	1	11586	0.00000	0.17223
YPR128C	YAL065C	16	792200	791214	1	11586	0.00112	0.00086
YIL160C	YAL065C	9	41444	40191	1	11586	0.00000	0.00066
YKR009C	YAL065C	11	456697	453995	1	11586	0.00000	0.67367
YOL147C	YAL065C	15	48642	47932	1	11586	0.00000	0.00067
YAR068W	YAL065C	1	222397	222882	1	11586	0.01065	0.93473
YHR211W	YAL065C	8	525392	528619	1	11586	0.00000	0.02178
YDR244W	YAL065C	4	950559	952397	1	11586	0.00004	0.00112
YHR215W	YAL065C	8	552099	553502	1	11586	0.00407	0.99010
YOR180C	YAL065C	15	675168	674353	1	11586	0.03441	0.01215
YEL068C	YAL065C	5	25978	25646	1	11586	0.03266	0.81140
YEL049W	YAL065C	5	63728	64090	1	11586	0.04038	0.99950
YLR284C	YAL065C	12	707042	706200	1	11586	0.00000	0.10331
YAR071W	YAL065C	1	225451	226854	1	11586	0.01615	0.97899
YAL056W	YAL065C	1	39260	41902	1	11586	0.00186	0.00000
YKL188C	YAL065C	11	88791	86230	1	11586	0.00000	0.01360
YPL147W	YAL065C	16	273254	275866	1	11586	0.00000	0.97170
YAL046C	YAL065C	1	57386	57030	1	11586	0.00267	0.25230
YGL205W	YAL065C	7	108162	110408	1	11586	0.00000	0.00083
YDR243C	YAL065C	4	950280	948514	1	11586	0.00000	0.11673
YAL058W	YAL065C	1	37465	38973	1	11586	0.04271	0.95541
YJR020W	YAL065C	10	467994	468326	1	11586	0.00000	0.04048
YAL062W	YAL065C	1	31568	32941	1	11586	0.00000	0.98978
YER015W	YAL065C	5	184540	186774	1	11588	0.00000	0.00861
YGR244C	YAL065C	7	979324	978041	1	11588	0.01741	0.34708
YPL148C	YAL065C	16	272814	272293	1	11588	0.03225	0.84625
YAL055W	YAL065C	1	42178	42720	1	11588	0.00000	0.00467
YAL048C	YAL065C	1	54790	52802	1	11588	0.00000	0.94968
YDR247W	YAL065C	4	956009	957394	1	11588	0.00282	0.48434
YAL060W	YAL065C	1	35156	36304	1	11588	0.00000	0.00000
YJL196C	YAL065C	10	68781	67849	1	11588	0.00000	0.48235
YOR363C	YAL065C	15	1023210	1020220	1	11588	0.00000	0.00001
YGL154C	YAL065C	7	216101	215283	1	11588	0.00000	0.93510
YPL068C	YAL065C	16	425093	424212	1	11588	0.03471	0.98277
YDR256C	YAL065C	4	969676	968129	1	11588	0.00000	0.97665
YAL049C	YAL065C	1	52596	51856	1	11588	0.00000	0.00001
YHR214W-A	YAL065C	8	543008	543493	1	11588	0.00774	0.95695
YAL051W	YAL065C	1	48565	51708	1	11588	0.04287	0.01477
YOL002C	YAL065C	15	324365	323412	1	11588	0.00000	0.86130
YPL170W	YAL065C	16	228313	228771	1	11588	0.00698	0.80278
YAL040C	YAL065C	1	67521	65779	1	11588	0.00001	0.75596
YJR019C	YAL065C	10	468274	467225	1	11588	0.00000	0.67238
YHR140W	YAL065C	8	380575	381294	1	11588	0.00000	0.17223
YPR128C	YAL065C	16	792200	791214	1	11588	0.00112	0.00086
YIL160C	YAL065C	9	41444	40191	1	11588	0.00000	0.00066
YKR009C	YAL065C	11	456697	453995	1	11588	0.00000	0.67367
YOL147C	YAL065C	15	48642	47932	1	11588	0.00000	0.00067
YAR068W	YAL065C	1	222397	222882	1	11588	0.01065	0.93473
YHR211W	YAL065C	8	525392	528619	1	11588	0.00000	0.02178
YDR244W	YAL065C	4	950559	952397	1	11588	0.00004	0.00112
YHR215W	YAL065C	8	552099	553502	1	11588	0.00407	0.99010
YOR180C	YAL065C	15	675168	674353	1	11588	0.03441	0.01215
YEL068C	YAL065C	5	25978	25646	1	11588	0.03266	0.81140
YEL049W	YAL065C	5	63728	64090	1	11588	0.04038	0.99950
YLR284C	YAL065C	12	707042	706200	1	11588	0.00000	0.10331
YAR071W	YAL065C	1	225451	226854	1	11588	0.01615	0.97899
YAL056W	YAL065C	1	39260	41902	1	11588	0.00186	0.00000
YKL188C	YAL065C	11	88791	86230	1	11588	0.00000	0.01360
YPL147W	YAL065C	16	273254	275866	1	11588	0.00000	0.97170
YAL046C	YAL065C	1	57386	57030	1	11588	0.00267	0.25230
YGL205W	YAL065C	7	108162	110408	1	11588	0.00000	0.00083
YDR243C	YAL065C	4	950280	948514	1	11588	0.00000	0.11673
YAL058W	YAL065C	1	37465	38973	1	11588	0.04271	0.95541
YJR020W	YAL065C	10	467994	468326	1	11588	0.00000	0.04048
YAL062W	YAL065C	1	31568	32941	1	11588	0.00000	0.98978
YER015W	YAL065C	5	184540	186774	1	11616	0.00000	0.02541
YGR244C	YAL065C	7	979324	978041	1	11616	0.01313	0.50525
YPL148C	YAL065C	16	272814	272293	1	11616	0.03587	0.85748
YAL055W	YAL065C	1	42178	42720	1	11616	0.00000	0.01584
YAL048C	YAL065C	1	54790	52802	1	11616	0.00000	0.93609
YDR247W	YAL065C	4	956009	957394	1	11616	0.00570	0.70299
YAL060W	YAL065C	1	35156	36304	1	11616	0.00000	0.00000
YJL196C	YAL065C	10	68781	67849	1	11616	0.00000	0.59228
YOR363C	YAL065C	15	1023210	1020220	1	11616	0.00000	0.00004
YGL154C	YAL065C	7	216101	215283	1	11616	0.00000	0.96383
YDR256C	YAL065C	4	969676	968129	1	11616	0.00000	0.98035
YAL049C	YAL065C	1	52596	51856	1	11616	0.00000	0.00002
YHR214W-A	YAL065C	8	543008	543493	1	11616	0.01331	0.93216
YOL002C	YAL065C	15	324365	323412	1	11616	0.00000	0.90529
YPL170W	YAL065C	16	228313	228771	1	11616	0.01609	0.80786
YAL040C	YAL065C	1	67521	65779	1	11616	0.00007	0.74857
YJR019C	YAL065C	10	468274	467225	1	11616	0.00000	0.78925
YHR140W	YAL065C	8	380575	381294	1	11616	0.00002	0.32907
YPR128C	YAL065C	16	792200	791214	1	11616	0.00071	0.00309
YIL160C	YAL065C	9	41444	40191	1	11616	0.00000	0.00069
YKR009C	YAL065C	11	456697	453995	1	11616	0.00000	0.85053
YOL147C	YAL065C	15	48642	47932	1	11616	0.00000	0.00134
YAR068W	YAL065C	1	222397	222882	1	11616	0.01872	0.91574
YHR211W	YAL065C	8	525392	528619	1	11616	0.00000	0.07162
YDR244W	YAL065C	4	950559	952397	1	11616	0.00007	0.00448
YFL020C	YAL065C	6	99593	99225	1	11616	0.04706	0.93582
YDR297W	YAL065C	4	1056547	1057596	1	11616	0.03324	0.99272
YHR215W	YAL065C	8	552099	553502	1	11616	0.00569	0.97958
YEL068C	YAL065C	5	25978	25646	1	11616	0.02053	0.83102
YEL049W	YAL065C	5	63728	64090	1	11616	0.01443	0.98723
YLR284C	YAL065C	12	707042	706200	1	11616	0.00000	0.10791
YAR071W	YAL065C	1	225451	226854	1	11616	0.02530	0.97996
YAL056W	YAL065C	1	39260	41902	1	11616	0.00070	0.00000
YKL188C	YAL065C	11	88791	86230	1	11616	0.00000	0.04063
YPL147W	YAL065C	16	273254	275866	1	11616	0.00000	0.97464
YAL046C	YAL065C	1	57386	57030	1	11616	0.00145	0.22761
YGL205W	YAL065C	7	108162	110408	1	11616	0.00000	0.00863
YDR243C	YAL065C	4	950280	948514	1	11616	0.00000	0.16086
YJR020W	YAL065C	10	467994	468326	1	11616	0.00000	0.37770
YAL062W	YAL065C	1	31568	32941	1	11616	0.00000	0.98663
YER015W	YAL065C	5	184540	186774	1	11626	0.00000	0.00940
YGR244C	YAL065C	7	979324	978041	1	11626	0.01761	0.44484
YIL159W	YAL065C	9	41825	45952	1	11626	0.02122	0.97899
YAL055W	YAL065C	1	42178	42720	1	11626	0.00000	0.00414
YAL048C	YAL065C	1	54790	52802	1	11626	0.00000	0.90222
YDR247W	YAL065C	4	956009	957394	1	11626	0.00104	0.64904
YAL060W	YAL065C	1	35156	36304	1	11626	0.00000	0.00000
YJL196C	YAL065C	10	68781	67849	1	11626	0.00000	0.71104
YOR363C	YAL065C	15	1023210	1020220	1	11626	0.00000	0.00003
YGL154C	YAL065C	7	216101	215283	1	11626	0.00000	0.93000
YPL068C	YAL065C	16	425093	424212	1	11626	0.03352	0.99387
YDR256C	YAL065C	4	969676	968129	1	11626	0.00000	0.96716
YAL049C	YAL065C	1	52596	51856	1	11626	0.00000	0.00001
YHR214W-A	YAL065C	8	543008	543493	1	11626	0.04077	0.88012
YNL010W	YAL065C	14	613636	614361	1	11626	0.04836	0.99231
YAL051W	YAL065C	1	48565	51708	1	11626	0.02005	0.08098
YGL153W	YAL065C	7	216278	217303	1	11626	0.04564	0.19153
YOL002C	YAL065C	15	324365	323412	1	11626	0.00000	0.80739
YPL170W	YAL065C	16	228313	228771	1	11626	0.00603	0.68624
YAL040C	YAL065C	1	67521	65779	1	11626	0.00008	0.83395
YJR019C	YAL065C	10	468274	467225	1	11626	0.00000	0.61277
YHR140W	YAL065C	8	380575	381294	1	11626	0.00001	0.16710
YPR128C	YAL065C	16	792200	791214	1	11626	0.00244	0.00157
YIL160C	YAL065C	9	41444	40191	1	11626	0.00000	0.00191
YKR009C	YAL065C	11	456697	453995	1	11626	0.00000	0.65637
YOL147C	YAL065C	15	48642	47932	1	11626	0.00000	0.00168
YHR211W	YAL065C	8	525392	528619	1	11626	0.00000	0.06305
YDR244W	YAL065C	4	950559	952397	1	11626	0.00007	0.00046
YFL020C	YAL065C	6	99593	99225	1	11626	0.04491	0.95301
YDR297W	YAL065C	4	1056547	1057596	1	11626	0.04682	0.99448
YHR215W	YAL065C	8	552099	553502	1	11626	0.03102	0.98513
YAL039C	YAL065C	1	69526	68717	1	11626	0.04414	0.37648
YEL049W	YAL065C	5	63728	64090	1	11626	0.01672	0.99682
YLR284C	YAL065C	12	707042	706200	1	11626	0.00000	0.09804
YAL056W	YAL065C	1	39260	41902	1	11626	0.02599	0.00000
YKL188C	YAL065C	11	88791	86230	1	11626	0.00000	0.10471
YPL147W	YAL065C	16	273254	275866	1	11626	0.00000	0.97355
YAL046C	YAL065C	1	57386	57030	1	11626	0.00869	0.30738
YGL205W	YAL065C	7	108162	110408	1	11626	0.00000	0.00024
YDR243C	YAL065C	4	950280	948514	1	11626	0.00000	0.12792
YAL058W	YAL065C	1	37465	38973	1	11626	0.01051	0.96910
YJR020W	YAL065C	10	467994	468326	1	11626	0.00000	0.04354
YAL062W	YAL065C	1	31568	32941	1	11626	0.00000	0.98919
YER015W	YAL065C	5	184540	186774	1	11628	0.00000	0.00861
YGR244C	YAL065C	7	979324	978041	1	11628	0.01741	0.34708
YPL148C	YAL065C	16	272814	272293	1	11628	0.03225	0.84625
YAL055W	YAL065C	1	42178	42720	1	11628	0.00000	0.00467
YAL048C	YAL065C	1	54790	52802	1	11628	0.00000	0.94968
YDR247W	YAL065C	4	956009	957394	1	11628	0.00282	0.48434
YAL060W	YAL065C	1	35156	36304	1	11628	0.00000	0.00000
YJL196C	YAL065C	10	68781	67849	1	11628	0.00000	0.48235
YOR363C	YAL065C	15	1023210	1020220	1	11628	0.00000	0.00001
YGL154C	YAL065C	7	216101	215283	1	11628	0.00000	0.93510
YPL068C	YAL065C	16	425093	424212	1	11628	0.03471	0.98277
YDR256C	YAL065C	4	969676	968129	1	11628	0.00000	0.97665
YAL049C	YAL065C	1	52596	51856	1	11628	0.00000	0.00001
YHR214W-A	YAL065C	8	543008	543493	1	11628	0.00774	0.95695
YAL051W	YAL065C	1	48565	51708	1	11628	0.04287	0.01477
YOL002C	YAL065C	15	324365	323412	1	11628	0.00000	0.86130
YPL170W	YAL065C	16	228313	228771	1	11628	0.00698	0.80278
YAL040C	YAL065C	1	67521	65779	1	11628	0.00001	0.75596
YJR019C	YAL065C	10	468274	467225	1	11628	0.00000	0.67238
YHR140W	YAL065C	8	380575	381294	1	11628	0.00000	0.17223
YPR128C	YAL065C	16	792200	791214	1	11628	0.00112	0.00086
YIL160C	YAL065C	9	41444	40191	1	11628	0.00000	0.00066
YKR009C	YAL065C	11	456697	453995	1	11628	0.00000	0.67367
YOL147C	YAL065C	15	48642	47932	1	11628	0.00000	0.00067
YAR068W	YAL065C	1	222397	222882	1	11628	0.01065	0.93473
YHR211W	YAL065C	8	525392	528619	1	11628	0.00000	0.02178
YDR244W	YAL065C	4	950559	952397	1	11628	0.00004	0.00112
YHR215W	YAL065C	8	552099	553502	1	11628	0.00407	0.99010
YOR180C	YAL065C	15	675168	674353	1	11628	0.03441	0.01215
YEL068C	YAL065C	5	25978	25646	1	11628	0.03266	0.81140
YEL049W	YAL065C	5	63728	64090	1	11628	0.04038	0.99950
YLR284C	YAL065C	12	707042	706200	1	11628	0.00000	0.10331
YAR071W	YAL065C	1	225451	226854	1	11628	0.01615	0.97899
YAL056W	YAL065C	1	39260	41902	1	11628	0.00186	0.00000
YKL188C	YAL065C	11	88791	86230	1	11628	0.00000	0.01360
YPL147W	YAL065C	16	273254	275866	1	11628	0.00000	0.97170
YAL046C	YAL065C	1	57386	57030	1	11628	0.00267	0.25230
YGL205W	YAL065C	7	108162	110408	1	11628	0.00000	0.00083
YDR243C	YAL065C	4	950280	948514	1	11628	0.00000	0.11673
YAL058W	YAL065C	1	37465	38973	1	11628	0.04271	0.95541
YJR020W	YAL065C	10	467994	468326	1	11628	0.00000	0.04048
YAL062W	YAL065C	1	31568	32941	1	11628	0.00000	0.98978
YER015W	YAL065C	5	184540	186774	1	11630	0.00000	0.00861
YGR244C	YAL065C	7	979324	978041	1	11630	0.01741	0.34708
YPL148C	YAL065C	16	272814	272293	1	11630	0.03225	0.84625
YAL055W	YAL065C	1	42178	42720	1	11630	0.00000	0.00467
YAL048C	YAL065C	1	54790	52802	1	11630	0.00000	0.94968
YDR247W	YAL065C	4	956009	957394	1	11630	0.00282	0.48434
YAL060W	YAL065C	1	35156	36304	1	11630	0.00000	0.00000
YJL196C	YAL065C	10	68781	67849	1	11630	0.00000	0.48235
YOR363C	YAL065C	15	1023210	1020220	1	11630	0.00000	0.00001
YGL154C	YAL065C	7	216101	215283	1	11630	0.00000	0.93510
YPL068C	YAL065C	16	425093	424212	1	11630	0.03471	0.98277
YDR256C	YAL065C	4	969676	968129	1	11630	0.00000	0.97665
YAL049C	YAL065C	1	52596	51856	1	11630	0.00000	0.00001
YHR214W-A	YAL065C	8	543008	543493	1	11630	0.00774	0.95695
YAL051W	YAL065C	1	48565	51708	1	11630	0.04287	0.01477
YOL002C	YAL065C	15	324365	323412	1	11630	0.00000	0.86130
YPL170W	YAL065C	16	228313	228771	1	11630	0.00698	0.80278
YAL040C	YAL065C	1	67521	65779	1	11630	0.00001	0.75596
YJR019C	YAL065C	10	468274	467225	1	11630	0.00000	0.67238
YHR140W	YAL065C	8	380575	381294	1	11630	0.00000	0.17223
YPR128C	YAL065C	16	792200	791214	1	11630	0.00112	0.00086
YIL160C	YAL065C	9	41444	40191	1	11630	0.00000	0.00066
YKR009C	YAL065C	11	456697	453995	1	11630	0.00000	0.67367
YOL147C	YAL065C	15	48642	47932	1	11630	0.00000	0.00067
YAR068W	YAL065C	1	222397	222882	1	11630	0.01065	0.93473
YHR211W	YAL065C	8	525392	528619	1	11630	0.00000	0.02178
YDR244W	YAL065C	4	950559	952397	1	11630	0.00004	0.00112
YHR215W	YAL065C	8	552099	553502	1	11630	0.00407	0.99010
YOR180C	YAL065C	15	675168	674353	1	11630	0.03441	0.01215
YEL068C	YAL065C	5	25978	25646	1	11630	0.03266	0.81140
YEL049W	YAL065C	5	63728	64090	1	11630	0.04038	0.99950
YLR284C	YAL065C	12	707042	706200	1	11630	0.00000	0.10331
YAR071W	YAL065C	1	225451	226854	1	11630	0.01615	0.97899
YAL056W	YAL065C	1	39260	41902	1	11630	0.00186	0.00000
YKL188C	YAL065C	11	88791	86230	1	11630	0.00000	0.01360
YPL147W	YAL065C	16	273254	275866	1	11630	0.00000	0.97170
YAL046C	YAL065C	1	57386	57030	1	11630	0.00267	0.25230
YGL205W	YAL065C	7	108162	110408	1	11630	0.00000	0.00083
YDR243C	YAL065C	4	950280	948514	1	11630	0.00000	0.11673
YAL058W	YAL065C	1	37465	38973	1	11630	0.04271	0.95541
YJR020W	YAL065C	10	467994	468326	1	11630	0.00000	0.04048
YAL062W	YAL065C	1	31568	32941	1	11630	0.00000	0.98978
YER015W	YAL065C	5	184540	186774	1	11632	0.00000	0.00861
YGR244C	YAL065C	7	979324	978041	1	11632	0.01741	0.34708
YPL148C	YAL065C	16	272814	272293	1	11632	0.03225	0.84625
YAL055W	YAL065C	1	42178	42720	1	11632	0.00000	0.00467
YAL048C	YAL065C	1	54790	52802	1	11632	0.00000	0.94968
YDR247W	YAL065C	4	956009	957394	1	11632	0.00282	0.48434
YAL060W	YAL065C	1	35156	36304	1	11632	0.00000	0.00000
YJL196C	YAL065C	10	68781	67849	1	11632	0.00000	0.48235
YOR363C	YAL065C	15	1023210	1020220	1	11632	0.00000	0.00001
YGL154C	YAL065C	7	216101	215283	1	11632	0.00000	0.93510
YPL068C	YAL065C	16	425093	424212	1	11632	0.03471	0.98277
YDR256C	YAL065C	4	969676	968129	1	11632	0.00000	0.97665
YAL049C	YAL065C	1	52596	51856	1	11632	0.00000	0.00001
YHR214W-A	YAL065C	8	543008	543493	1	11632	0.00774	0.95695
YAL051W	YAL065C	1	48565	51708	1	11632	0.04287	0.01477
YOL002C	YAL065C	15	324365	323412	1	11632	0.00000	0.86130
YPL170W	YAL065C	16	228313	228771	1	11632	0.00698	0.80278
YAL040C	YAL065C	1	67521	65779	1	11632	0.00001	0.75596
YJR019C	YAL065C	10	468274	467225	1	11632	0.00000	0.67238
YHR140W	YAL065C	8	380575	381294	1	11632	0.00000	0.17223
YPR128C	YAL065C	16	792200	791214	1	11632	0.00112	0.00086
YIL160C	YAL065C	9	41444	40191	1	11632	0.00000	0.00066
YKR009C	YAL065C	11	456697	453995	1	11632	0.00000	0.67367
YOL147C	YAL065C	15	48642	47932	1	11632	0.00000	0.00067
YAR068W	YAL065C	1	222397	222882	1	11632	0.01065	0.93473
YHR211W	YAL065C	8	525392	528619	1	11632	0.00000	0.02178
YDR244W	YAL065C	4	950559	952397	1	11632	0.00004	0.00112
YHR215W	YAL065C	8	552099	553502	1	11632	0.00407	0.99010
YOR180C	YAL065C	15	675168	674353	1	11632	0.03441	0.01215
YEL068C	YAL065C	5	25978	25646	1	11632	0.03266	0.81140
YEL049W	YAL065C	5	63728	64090	1	11632	0.04038	0.99950
YLR284C	YAL065C	12	707042	706200	1	11632	0.00000	0.10331
YAR071W	YAL065C	1	225451	226854	1	11632	0.01615	0.97899
YAL056W	YAL065C	1	39260	41902	1	11632	0.00186	0.00000
YKL188C	YAL065C	11	88791	86230	1	11632	0.00000	0.01360
YPL147W	YAL065C	16	273254	275866	1	11632	0.00000	0.97170
YAL046C	YAL065C	1	57386	57030	1	11632	0.00267	0.25230
YGL205W	YAL065C	7	108162	110408	1	11632	0.00000	0.00083
YDR243C	YAL065C	4	950280	948514	1	11632	0.00000	0.11673
YAL058W	YAL065C	1	37465	38973	1	11632	0.04271	0.95541
YJR020W	YAL065C	10	467994	468326	1	11632	0.00000	0.04048
YAL062W	YAL065C	1	31568	32941	1	11632	0.00000	0.98978
YER015W	YAL065C	5	184540	186774	1	11638	0.00000	0.02536
YGR244C	YAL065C	7	979324	978041	1	11638	0.02820	0.51131
YPL148C	YAL065C	16	272814	272293	1	11638	0.02317	0.91794
YAL055W	YAL065C	1	42178	42720	1	11638	0.00000	0.00548
YAL048C	YAL065C	1	54790	52802	1	11638	0.00000	0.95989
YDR247W	YAL065C	4	956009	957394	1	11638	0.01557	0.46238
YAL060W	YAL065C	1	35156	36304	1	11638	0.00000	0.00000
YJL196C	YAL065C	10	68781	67849	1	11638	0.00000	0.54490
YOR363C	YAL065C	15	1023210	1020220	1	11638	0.00000	0.00008
YGL154C	YAL065C	7	216101	215283	1	11638	0.00000	0.87881
YDR256C	YAL065C	4	969676	968129	1	11638	0.00000	0.97901
YAL049C	YAL065C	1	52596	51856	1	11638	0.00000	0.00002
YHR214W-A	YAL065C	8	543008	543493	1	11638	0.01456	0.95318
YNL010W	YAL065C	14	613636	614361	1	11638	0.04447	0.99950
YAL051W	YAL065C	1	48565	51708	1	11638	0.02393	0.03092
YGL153W	YAL065C	7	216278	217303	1	11638	0.04850	0.18102
YOL002C	YAL065C	15	324365	323412	1	11638	0.00000	0.81488
YPL170W	YAL065C	16	228313	228771	1	11638	0.00494	0.81050
YAL040C	YAL065C	1	67521	65779	1	11638	0.00003	0.82786
YJR019C	YAL065C	10	468274	467225	1	11638	0.00000	0.59062
YHR140W	YAL065C	8	380575	381294	1	11638	0.00000	0.24644
YPR128C	YAL065C	16	792200	791214	1	11638	0.00063	0.00278
YIL160C	YAL065C	9	41444	40191	1	11638	0.00000	0.00330
YKR009C	YAL065C	11	456697	453995	1	11638	0.00000	0.75855
YOL147C	YAL065C	15	48642	47932	1	11638	0.00000	0.00137
YAR068W	YAL065C	1	222397	222882	1	11638	0.01842	0.93868
YHR211W	YAL065C	8	525392	528619	1	11638	0.00000	0.04936
YDR244W	YAL065C	4	950559	952397	1	11638	0.00003	0.00318
YFL030W	YAL065C	6	76829	77986	1	11638	0.04454	0.83768
YFL020C	YAL065C	6	99593	99225	1	11638	0.03949	0.97289
YNL202W	YAL065C	14	259579	260457	1	11638	0.04459	0.83868
YHR215W	YAL065C	8	552099	553502	1	11638	0.00420	0.99157
YEL068C	YAL065C	5	25978	25646	1	11638	0.04035	0.85002
YEL049W	YAL065C	5	63728	64090	1	11638	0.02479	0.99848
YLR284C	YAL065C	12	707042	706200	1	11638	0.00000	0.13036
YAR071W	YAL065C	1	225451	226854	1	11638	0.02164	0.97929
YAL056W	YAL065C	1	39260	41902	1	11638	0.00230	0.00000
YKL188C	YAL065C	11	88791	86230	1	11638	0.00000	0.03459
YPL147W	YAL065C	16	273254	275866	1	11638	0.00000	0.95305
YAL046C	YAL065C	1	57386	57030	1	11638	0.00227	0.19369
YGL205W	YAL065C	7	108162	110408	1	11638	0.00000	0.00181
YDR243C	YAL065C	4	950280	948514	1	11638	0.00000	0.14212
YJR020W	YAL065C	10	467994	468326	1	11638	0.00000	0.10225
YAL062W	YAL065C	1	31568	32941	1	11638	0.00000	0.99874
YER015W	YAL065C	5	184540	186774	1	11640	0.00000	0.02536
YGR244C	YAL065C	7	979324	978041	1	11640	0.02820	0.51131
YPL148C	YAL065C	16	272814	272293	1	11640	0.02317	0.91794
YAL055W	YAL065C	1	42178	42720	1	11640	0.00000	0.00548
YAL048C	YAL065C	1	54790	52802	1	11640	0.00000	0.95989
YDR247W	YAL065C	4	956009	957394	1	11640	0.01557	0.46238
YAL060W	YAL065C	1	35156	36304	1	11640	0.00000	0.00000
YJL196C	YAL065C	10	68781	67849	1	11640	0.00000	0.54490
YOR363C	YAL065C	15	1023210	1020220	1	11640	0.00000	0.00008
YGL154C	YAL065C	7	216101	215283	1	11640	0.00000	0.87881
YDR256C	YAL065C	4	969676	968129	1	11640	0.00000	0.97901
YAL049C	YAL065C	1	52596	51856	1	11640	0.00000	0.00002
YHR214W-A	YAL065C	8	543008	543493	1	11640	0.01456	0.95318
YNL010W	YAL065C	14	613636	614361	1	11640	0.04447	0.99950
YAL051W	YAL065C	1	48565	51708	1	11640	0.02393	0.03092
YGL153W	YAL065C	7	216278	217303	1	11640	0.04850	0.18102
YOL002C	YAL065C	15	324365	323412	1	11640	0.00000	0.81488
YPL170W	YAL065C	16	228313	228771	1	11640	0.00494	0.81050
YAL040C	YAL065C	1	67521	65779	1	11640	0.00003	0.82786
YJR019C	YAL065C	10	468274	467225	1	11640	0.00000	0.59062
YHR140W	YAL065C	8	380575	381294	1	11640	0.00000	0.24644
YPR128C	YAL065C	16	792200	791214	1	11640	0.00063	0.00278
YIL160C	YAL065C	9	41444	40191	1	11640	0.00000	0.00330
YKR009C	YAL065C	11	456697	453995	1	11640	0.00000	0.75855
YOL147C	YAL065C	15	48642	47932	1	11640	0.00000	0.00137
YAR068W	YAL065C	1	222397	222882	1	11640	0.01842	0.93868
YHR211W	YAL065C	8	525392	528619	1	11640	0.00000	0.04936
YDR244W	YAL065C	4	950559	952397	1	11640	0.00003	0.00318
YFL030W	YAL065C	6	76829	77986	1	11640	0.04454	0.83768
YFL020C	YAL065C	6	99593	99225	1	11640	0.03949	0.97289
YNL202W	YAL065C	14	259579	260457	1	11640	0.04459	0.83868
YHR215W	YAL065C	8	552099	553502	1	11640	0.00420	0.99157
YEL068C	YAL065C	5	25978	25646	1	11640	0.04035	0.85002
YEL049W	YAL065C	5	63728	64090	1	11640	0.02479	0.99848
YLR284C	YAL065C	12	707042	706200	1	11640	0.00000	0.13036
YAR071W	YAL065C	1	225451	226854	1	11640	0.02164	0.97929
YAL056W	YAL065C	1	39260	41902	1	11640	0.00230	0.00000
YKL188C	YAL065C	11	88791	86230	1	11640	0.00000	0.03459
YPL147W	YAL065C	16	273254	275866	1	11640	0.00000	0.95305
YAL046C	YAL065C	1	57386	57030	1	11640	0.00227	0.19369
YGL205W	YAL065C	7	108162	110408	1	11640	0.00000	0.00181
YDR243C	YAL065C	4	950280	948514	1	11640	0.00000	0.14212
YJR020W	YAL065C	10	467994	468326	1	11640	0.00000	0.10225
YAL062W	YAL065C	1	31568	32941	1	11640	0.00000	0.99874
YER015W	YAL065C	5	184540	186774	1	11642	0.00000	0.00861
YGR244C	YAL065C	7	979324	978041	1	11642	0.01741	0.34708
YPL148C	YAL065C	16	272814	272293	1	11642	0.03225	0.84625
YAL055W	YAL065C	1	42178	42720	1	11642	0.00000	0.00467
YAL048C	YAL065C	1	54790	52802	1	11642	0.00000	0.94968
YDR247W	YAL065C	4	956009	957394	1	11642	0.00282	0.48434
YAL060W	YAL065C	1	35156	36304	1	11642	0.00000	0.00000
YJL196C	YAL065C	10	68781	67849	1	11642	0.00000	0.48235
YOR363C	YAL065C	15	1023210	1020220	1	11642	0.00000	0.00001
YGL154C	YAL065C	7	216101	215283	1	11642	0.00000	0.93510
YPL068C	YAL065C	16	425093	424212	1	11642	0.03471	0.98277
YDR256C	YAL065C	4	969676	968129	1	11642	0.00000	0.97665
YAL049C	YAL065C	1	52596	51856	1	11642	0.00000	0.00001
YHR214W-A	YAL065C	8	543008	543493	1	11642	0.00774	0.95695
YAL051W	YAL065C	1	48565	51708	1	11642	0.04287	0.01477
YOL002C	YAL065C	15	324365	323412	1	11642	0.00000	0.86130
YPL170W	YAL065C	16	228313	228771	1	11642	0.00698	0.80278
YAL040C	YAL065C	1	67521	65779	1	11642	0.00001	0.75596
YJR019C	YAL065C	10	468274	467225	1	11642	0.00000	0.67238
YHR140W	YAL065C	8	380575	381294	1	11642	0.00000	0.17223
YPR128C	YAL065C	16	792200	791214	1	11642	0.00112	0.00086
YIL160C	YAL065C	9	41444	40191	1	11642	0.00000	0.00066
YKR009C	YAL065C	11	456697	453995	1	11642	0.00000	0.67367
YOL147C	YAL065C	15	48642	47932	1	11642	0.00000	0.00067
YAR068W	YAL065C	1	222397	222882	1	11642	0.01065	0.93473
YHR211W	YAL065C	8	525392	528619	1	11642	0.00000	0.02178
YDR244W	YAL065C	4	950559	952397	1	11642	0.00004	0.00112
YHR215W	YAL065C	8	552099	553502	1	11642	0.00407	0.99010
YOR180C	YAL065C	15	675168	674353	1	11642	0.03441	0.01215
YEL068C	YAL065C	5	25978	25646	1	11642	0.03266	0.81140
YEL049W	YAL065C	5	63728	64090	1	11642	0.04038	0.99950
YLR284C	YAL065C	12	707042	706200	1	11642	0.00000	0.10331
YAR071W	YAL065C	1	225451	226854	1	11642	0.01615	0.97899
YAL056W	YAL065C	1	39260	41902	1	11642	0.00186	0.00000
YKL188C	YAL065C	11	88791	86230	1	11642	0.00000	0.01360
YPL147W	YAL065C	16	273254	275866	1	11642	0.00000	0.97170
YAL046C	YAL065C	1	57386	57030	1	11642	0.00267	0.25230
YGL205W	YAL065C	7	108162	110408	1	11642	0.00000	0.00083
YDR243C	YAL065C	4	950280	948514	1	11642	0.00000	0.11673
YAL058W	YAL065C	1	37465	38973	1	11642	0.04271	0.95541
YJR020W	YAL065C	10	467994	468326	1	11642	0.00000	0.04048
YAL062W	YAL065C	1	31568	32941	1	11642	0.00000	0.98978
YER015W	gAL01	5	184540	186774	1	16984	0.00000	0.02541
YGR244C	gAL01	7	979324	978041	1	16984	0.01313	0.50525
YPL148C	gAL01	16	272814	272293	1	16984	0.03587	0.85748
YAL055W	gAL01	1	42178	42720	1	16984	0.00000	0.01584
YAL048C	gAL01	1	54790	52802	1	16984	0.00000	0.93609
YDR247W	gAL01	4	956009	957394	1	16984	0.00570	0.70299
YAL060W	gAL01	1	35156	36304	1	16984	0.00000	0.00000
YJL196C	gAL01	10	68781	67849	1	16984	0.00000	0.59228
YOR363C	gAL01	15	1023210	1020220	1	16984	0.00000	0.00004
YGL154C	gAL01	7	216101	215283	1	16984	0.00000	0.96383
YDR256C	gAL01	4	969676	968129	1	16984	0.00000	0.98035
YAL049C	gAL01	1	52596	51856	1	16984	0.00000	0.00002
YHR214W-A	gAL01	8	543008	543493	1	16984	0.01331	0.93216
YOL002C	gAL01	15	324365	323412	1	16984	0.00000	0.90529
YPL170W	gAL01	16	228313	228771	1	16984	0.01609	0.80786
YAL040C	gAL01	1	67521	65779	1	16984	0.00007	0.74857
YJR019C	gAL01	10	468274	467225	1	16984	0.00000	0.78925
YHR140W	gAL01	8	380575	381294	1	16984	0.00002	0.32907
YPR128C	gAL01	16	792200	791214	1	16984	0.00071	0.00309
YIL160C	gAL01	9	41444	40191	1	16984	0.00000	0.00069
YKR009C	gAL01	11	456697	453995	1	16984	0.00000	0.85053
YOL147C	gAL01	15	48642	47932	1	16984	0.00000	0.00134
YAR068W	gAL01	1	222397	222882	1	16984	0.01872	0.91574
YHR211W	gAL01	8	525392	528619	1	16984	0.00000	0.07162
YDR244W	gAL01	4	950559	952397	1	16984	0.00007	0.00448
YFL020C	gAL01	6	99593	99225	1	16984	0.04706	0.93582
YDR297W	gAL01	4	1056547	1057596	1	16984	0.03324	0.99272
YHR215W	gAL01	8	552099	553502	1	16984	0.00569	0.97958
YEL068C	gAL01	5	25978	25646	1	16984	0.02053	0.83102
YEL049W	gAL01	5	63728	64090	1	16984	0.01443	0.98723
YLR284C	gAL01	12	707042	706200	1	16984	0.00000	0.10791
YAR071W	gAL01	1	225451	226854	1	16984	0.02530	0.97996
YAL056W	gAL01	1	39260	41902	1	16984	0.00070	0.00000
YKL188C	gAL01	11	88791	86230	1	16984	0.00000	0.04063
YPL147W	gAL01	16	273254	275866	1	16984	0.00000	0.97464
YAL046C	gAL01	1	57386	57030	1	16984	0.00145	0.22761
YGL205W	gAL01	7	108162	110408	1	16984	0.00000	0.00863
YDR243C	gAL01	4	950280	948514	1	16984	0.00000	0.16086
YJR020W	gAL01	10	467994	468326	1	16984	0.00000	0.37770
YAL062W	gAL01	1	31568	32941	1	16984	0.00000	0.98663
YER015W	NAL012W	5	184540	186774	1	19873	0.00000	0.02541
YGR244C	NAL012W	7	979324	978041	1	19873	0.01313	0.50525
YPL148C	NAL012W	16	272814	272293	1	19873	0.03587	0.85748
YAL055W	NAL012W	1	42178	42720	1	19873	0.00000	0.01584
YAL048C	NAL012W	1	54790	52802	1	19873	0.00000	0.93609
YDR247W	NAL012W	4	956009	957394	1	19873	0.00570	0.70299
YAL060W	NAL012W	1	35156	36304	1	19873	0.00000	0.00000
YJL196C	NAL012W	10	68781	67849	1	19873	0.00000	0.59228
YOR363C	NAL012W	15	1023210	1020220	1	19873	0.00000	0.00004
YGL154C	NAL012W	7	216101	215283	1	19873	0.00000	0.96383
YDR256C	NAL012W	4	969676	968129	1	19873	0.00000	0.98035
YAL049C	NAL012W	1	52596	51856	1	19873	0.00000	0.00002
YHR214W-A	NAL012W	8	543008	543493	1	19873	0.01331	0.93216
YOL002C	NAL012W	15	324365	323412	1	19873	0.00000	0.90529
YPL170W	NAL012W	16	228313	228771	1	19873	0.01609	0.80786
[truncated: 111,568 more rows]
