# Supplementary material for: Joint Modelling of Confounding Factors and Prominent Genetic Regulators Provides Increased Accuracy in Genetical Genomics Studies
Source: PLoS Comput Biol. 2012 Jan 5;8(1):e1002330. doi: 10.1371/journal.pcbi.1002330 (PMC3252274; doi:10.1371/journal.pcbi.1002330)
Supplement: Dataset S2 — List of eQTL calls from PANAMA in the joint analysis of both conditions (ethanol, glucose) in the yeast dataset. (CSV) [file pcbi.1002330.s002.csv]

Gene	SNP	Gene chromosome	Gene start	Gene end	SNP chromosome	SNP position	qvalue
YER015W	YAL069W	5	184540	186774	1	483	0.00003
YAL055W	YAL069W	1	42178	42720	1	483	0.00000
YAL048C	YAL069W	1	54790	52802	1	483	0.00171
YAL060W	YAL069W	1	35156	36304	1	483	0.00000
YJL196C	YAL069W	10	68781	67849	1	483	0.00004
YOR363C	YAL069W	15	1023210	1020220	1	483	0.03490
YGL154C	YAL069W	7	216101	215283	1	483	0.00504
YDR256C	YAL069W	4	969676	968129	1	483	0.01168
YAL049C	YAL069W	1	52596	51856	1	483	0.00000
YHR214W-A	YAL069W	8	543008	543493	1	483	0.02382
YOL002C	YAL069W	15	324365	323412	1	483	0.00223
YJR019C	YAL069W	10	468274	467225	1	483	0.00002
YPR128C	YAL069W	16	792200	791214	1	483	0.02060
YIL160C	YAL069W	9	41444	40191	1	483	0.00101
YKR009C	YAL069W	11	456697	453995	1	483	0.00003
YOL147C	YAL069W	15	48642	47932	1	483	0.00892
YAR068W	YAL069W	1	222397	222882	1	483	0.02753
YHR211W	YAL069W	8	525392	528619	1	483	0.00000
YLR284C	YAL069W	12	707042	706200	1	483	0.01158
YAL056W	YAL069W	1	39260	41902	1	483	0.04322
YKL188C	YAL069W	11	88791	86230	1	483	0.00000
YGL205W	YAL069W	7	108162	110408	1	483	0.00000
YDR243C	YAL069W	4	950280	948514	1	483	0.02455
YJR020W	YAL069W	10	467994	468326	1	483	0.00315
YAL062W	YAL069W	1	31568	32941	1	483	0.00000
YAL067C	YAL069W	1	9017	7236	1	483	0.00000
YER015W	YAL069W	5	184540	186774	1	484	0.00045
YAL055W	YAL069W	1	42178	42720	1	484	0.00000
YAL060W	YAL069W	1	35156	36304	1	484	0.00000
YJL196C	YAL069W	10	68781	67849	1	484	0.00018
YGL154C	YAL069W	7	216101	215283	1	484	0.01765
YAL049C	YAL069W	1	52596	51856	1	484	0.00006
YHR214W-A	YAL069W	8	543008	543493	1	484	0.01326
YOL002C	YAL069W	15	324365	323412	1	484	0.00998
YJR019C	YAL069W	10	468274	467225	1	484	0.00039
YIL160C	YAL069W	9	41444	40191	1	484	0.00404
YKR009C	YAL069W	11	456697	453995	1	484	0.00109
YAR068W	YAL069W	1	222397	222882	1	484	0.01461
YHR211W	YAL069W	8	525392	528619	1	484	0.00000
YNL202W	YAL069W	14	259579	260457	1	484	0.04839
YLR284C	YAL069W	12	707042	706200	1	484	0.01656
YKL188C	YAL069W	11	88791	86230	1	484	0.00001
YGL205W	YAL069W	7	108162	110408	1	484	0.00008
YDR243C	YAL069W	4	950280	948514	1	484	0.01780
YJR020W	YAL069W	10	467994	468326	1	484	0.03146
YAL062W	YAL069W	1	31568	32941	1	484	0.00000
YAL067C	YAL069W	1	9017	7236	1	484	0.00000
YER015W	NAL013C	5	184540	186774	1	3220	0.00000
YAL055W	NAL013C	1	42178	42720	1	3220	0.00000
YAL048C	NAL013C	1	54790	52802	1	3220	0.00007
YAL060W	NAL013C	1	35156	36304	1	3220	0.00000
YJL196C	NAL013C	10	68781	67849	1	3220	0.00000
YOR363C	NAL013C	15	1023210	1020220	1	3220	0.00263
YGL154C	NAL013C	7	216101	215283	1	3220	0.00166
YDR256C	NAL013C	4	969676	968129	1	3220	0.00350
YAL049C	NAL013C	1	52596	51856	1	3220	0.00000
YHR214W-A	NAL013C	8	543008	543493	1	3220	0.01543
YOL002C	NAL013C	15	324365	323412	1	3220	0.00224
YJR019C	NAL013C	10	468274	467225	1	3220	0.00000
YHR140W	NAL013C	8	380575	381294	1	3220	0.00314
YPR128C	NAL013C	16	792200	791214	1	3220	0.00366
YIL160C	NAL013C	9	41444	40191	1	3220	0.00002
YKR009C	NAL013C	11	456697	453995	1	3220	0.00000
YOL147C	NAL013C	15	48642	47932	1	3220	0.00424
YAR068W	NAL013C	1	222397	222882	1	3220	0.02173
YHR211W	NAL013C	8	525392	528619	1	3220	0.00000
YLR284C	NAL013C	12	707042	706200	1	3220	0.00035
YAL056W	NAL013C	1	39260	41902	1	3220	0.00734
YKL188C	NAL013C	11	88791	86230	1	3220	0.00000
YGL205W	NAL013C	7	108162	110408	1	3220	0.00000
YJR020W	NAL013C	10	467994	468326	1	3220	0.00172
YAL062W	NAL013C	1	31568	32941	1	3220	0.00000
YAL067C	NAL013C	1	9017	7236	1	3220	0.00000
YER015W	NAL013C	5	184540	186774	1	3223	0.00000
YAL055W	NAL013C	1	42178	42720	1	3223	0.00000
YAL048C	NAL013C	1	54790	52802	1	3223	0.00007
YAL060W	NAL013C	1	35156	36304	1	3223	0.00000
YJL196C	NAL013C	10	68781	67849	1	3223	0.00000
YOR363C	NAL013C	15	1023210	1020220	1	3223	0.00263
YGL154C	NAL013C	7	216101	215283	1	3223	0.00166
YDR256C	NAL013C	4	969676	968129	1	3223	0.00350
YAL049C	NAL013C	1	52596	51856	1	3223	0.00000
YHR214W-A	NAL013C	8	543008	543493	1	3223	0.01543
YOL002C	NAL013C	15	324365	323412	1	3223	0.00224
YJR019C	NAL013C	10	468274	467225	1	3223	0.00000
YHR140W	NAL013C	8	380575	381294	1	3223	0.00314
YPR128C	NAL013C	16	792200	791214	1	3223	0.00366
YIL160C	NAL013C	9	41444	40191	1	3223	0.00002
YKR009C	NAL013C	11	456697	453995	1	3223	0.00000
YOL147C	NAL013C	15	48642	47932	1	3223	0.00424
YAR068W	NAL013C	1	222397	222882	1	3223	0.02173
YHR211W	NAL013C	8	525392	528619	1	3223	0.00000
YLR284C	NAL013C	12	707042	706200	1	3223	0.00035
YAL056W	NAL013C	1	39260	41902	1	3223	0.00734
YKL188C	NAL013C	11	88791	86230	1	3223	0.00000
YGL205W	NAL013C	7	108162	110408	1	3223	0.00000
YJR020W	NAL013C	10	467994	468326	1	3223	0.00172
YAL062W	NAL013C	1	31568	32941	1	3223	0.00000
YAL067C	NAL013C	1	9017	7236	1	3223	0.00000
YER015W	NAL013C	5	184540	186774	1	3232	0.00000
YAL055W	NAL013C	1	42178	42720	1	3232	0.00000
YAL048C	NAL013C	1	54790	52802	1	3232	0.00007
YAL060W	NAL013C	1	35156	36304	1	3232	0.00000
YJL196C	NAL013C	10	68781	67849	1	3232	0.00000
YOR363C	NAL013C	15	1023210	1020220	1	3232	0.00263
YGL154C	NAL013C	7	216101	215283	1	3232	0.00166
YDR256C	NAL013C	4	969676	968129	1	3232	0.00350
YAL049C	NAL013C	1	52596	51856	1	3232	0.00000
YHR214W-A	NAL013C	8	543008	543493	1	3232	0.01543
YOL002C	NAL013C	15	324365	323412	1	3232	0.00224
YJR019C	NAL013C	10	468274	467225	1	3232	0.00000
YHR140W	NAL013C	8	380575	381294	1	3232	0.00314
YPR128C	NAL013C	16	792200	791214	1	3232	0.00366
YIL160C	NAL013C	9	41444	40191	1	3232	0.00002
YKR009C	NAL013C	11	456697	453995	1	3232	0.00000
YOL147C	NAL013C	15	48642	47932	1	3232	0.00424
YAR068W	NAL013C	1	222397	222882	1	3232	0.02173
YHR211W	NAL013C	8	525392	528619	1	3232	0.00000
YLR284C	NAL013C	12	707042	706200	1	3232	0.00035
YAL056W	NAL013C	1	39260	41902	1	3232	0.00734
YKL188C	NAL013C	11	88791	86230	1	3232	0.00000
YGL205W	NAL013C	7	108162	110408	1	3232	0.00000
YJR020W	NAL013C	10	467994	468326	1	3232	0.00172
YAL062W	NAL013C	1	31568	32941	1	3232	0.00000
YAL067C	NAL013C	1	9017	7236	1	3232	0.00000
YER015W	NAL013C	5	184540	186774	1	3235	0.00001
YAL055W	NAL013C	1	42178	42720	1	3235	0.00000
YAL048C	NAL013C	1	54790	52802	1	3235	0.00006
YAL060W	NAL013C	1	35156	36304	1	3235	0.00000
YJL196C	NAL013C	10	68781	67849	1	3235	0.00002
YOR363C	NAL013C	15	1023210	1020220	1	3235	0.00256
YGL154C	NAL013C	7	216101	215283	1	3235	0.00785
YDR256C	NAL013C	4	969676	968129	1	3235	0.04088
YAL049C	NAL013C	1	52596	51856	1	3235	0.00000
YHR214W-A	NAL013C	8	543008	543493	1	3235	0.02307
YOL002C	NAL013C	15	324365	323412	1	3235	0.00428
YJR019C	NAL013C	10	468274	467225	1	3235	0.00000
YHR140W	NAL013C	8	380575	381294	1	3235	0.00904
YPR128C	NAL013C	16	792200	791214	1	3235	0.01569
YIL160C	NAL013C	9	41444	40191	1	3235	0.00007
YKR009C	NAL013C	11	456697	453995	1	3235	0.00001
YOL147C	NAL013C	15	48642	47932	1	3235	0.00300
YAR068W	NAL013C	1	222397	222882	1	3235	0.03381
YHR211W	NAL013C	8	525392	528619	1	3235	0.00000
YLR284C	NAL013C	12	707042	706200	1	3235	0.00047
YAL056W	NAL013C	1	39260	41902	1	3235	0.00331
YKL188C	NAL013C	11	88791	86230	1	3235	0.00000
YGL205W	NAL013C	7	108162	110408	1	3235	0.00001
YJR020W	NAL013C	10	467994	468326	1	3235	0.00279
YAL062W	NAL013C	1	31568	32941	1	3235	0.00000
YAL067C	NAL013C	1	9017	7236	1	3235	0.00000
YER015W	NAL013C	5	184540	186774	1	3244	0.00000
YAL055W	NAL013C	1	42178	42720	1	3244	0.00000
YAL048C	NAL013C	1	54790	52802	1	3244	0.00007
YAL060W	NAL013C	1	35156	36304	1	3244	0.00000
YJL196C	NAL013C	10	68781	67849	1	3244	0.00000
YOR363C	NAL013C	15	1023210	1020220	1	3244	0.00263
YGL154C	NAL013C	7	216101	215283	1	3244	0.00166
YDR256C	NAL013C	4	969676	968129	1	3244	0.00350
YAL049C	NAL013C	1	52596	51856	1	3244	0.00000
YHR214W-A	NAL013C	8	543008	543493	1	3244	0.01543
YOL002C	NAL013C	15	324365	323412	1	3244	0.00224
YJR019C	NAL013C	10	468274	467225	1	3244	0.00000
YHR140W	NAL013C	8	380575	381294	1	3244	0.00314
YPR128C	NAL013C	16	792200	791214	1	3244	0.00366
YIL160C	NAL013C	9	41444	40191	1	3244	0.00002
YKR009C	NAL013C	11	456697	453995	1	3244	0.00000
YOL147C	NAL013C	15	48642	47932	1	3244	0.00424
YAR068W	NAL013C	1	222397	222882	1	3244	0.02173
YHR211W	NAL013C	8	525392	528619	1	3244	0.00000
YLR284C	NAL013C	12	707042	706200	1	3244	0.00035
YAL056W	NAL013C	1	39260	41902	1	3244	0.00734
YKL188C	NAL013C	11	88791	86230	1	3244	0.00000
YGL205W	NAL013C	7	108162	110408	1	3244	0.00000
YJR020W	NAL013C	10	467994	468326	1	3244	0.00172
YAL062W	NAL013C	1	31568	32941	1	3244	0.00000
YAL067C	NAL013C	1	9017	7236	1	3244	0.00000
YER015W	NAL013C	5	184540	186774	1	3247	0.00000
YAL055W	NAL013C	1	42178	42720	1	3247	0.00000
YAL048C	NAL013C	1	54790	52802	1	3247	0.00007
YAL060W	NAL013C	1	35156	36304	1	3247	0.00000
YJL196C	NAL013C	10	68781	67849	1	3247	0.00000
YOR363C	NAL013C	15	1023210	1020220	1	3247	0.00263
YGL154C	NAL013C	7	216101	215283	1	3247	0.00166
YDR256C	NAL013C	4	969676	968129	1	3247	0.00350
YAL049C	NAL013C	1	52596	51856	1	3247	0.00000
YHR214W-A	NAL013C	8	543008	543493	1	3247	0.01543
YOL002C	NAL013C	15	324365	323412	1	3247	0.00224
YJR019C	NAL013C	10	468274	467225	1	3247	0.00000
YHR140W	NAL013C	8	380575	381294	1	3247	0.00314
YPR128C	NAL013C	16	792200	791214	1	3247	0.00366
YIL160C	NAL013C	9	41444	40191	1	3247	0.00002
YKR009C	NAL013C	11	456697	453995	1	3247	0.00000
YOL147C	NAL013C	15	48642	47932	1	3247	0.00424
YAR068W	NAL013C	1	222397	222882	1	3247	0.02173
YHR211W	NAL013C	8	525392	528619	1	3247	0.00000
YLR284C	NAL013C	12	707042	706200	1	3247	0.00035
YAL056W	NAL013C	1	39260	41902	1	3247	0.00734
YKL188C	NAL013C	11	88791	86230	1	3247	0.00000
YGL205W	NAL013C	7	108162	110408	1	3247	0.00000
YJR020W	NAL013C	10	467994	468326	1	3247	0.00172
YAL062W	NAL013C	1	31568	32941	1	3247	0.00000
YAL067C	NAL013C	1	9017	7236	1	3247	0.00000
YER015W	NAL013C	5	184540	186774	1	3250	0.00000
YAL055W	NAL013C	1	42178	42720	1	3250	0.00000
YAL048C	NAL013C	1	54790	52802	1	3250	0.00007
YAL060W	NAL013C	1	35156	36304	1	3250	0.00000
YJL196C	NAL013C	10	68781	67849	1	3250	0.00000
YOR363C	NAL013C	15	1023210	1020220	1	3250	0.00263
YGL154C	NAL013C	7	216101	215283	1	3250	0.00166
YDR256C	NAL013C	4	969676	968129	1	3250	0.00350
YAL049C	NAL013C	1	52596	51856	1	3250	0.00000
YHR214W-A	NAL013C	8	543008	543493	1	3250	0.01543
YOL002C	NAL013C	15	324365	323412	1	3250	0.00224
YJR019C	NAL013C	10	468274	467225	1	3250	0.00000
YHR140W	NAL013C	8	380575	381294	1	3250	0.00314
YPR128C	NAL013C	16	792200	791214	1	3250	0.00366
YIL160C	NAL013C	9	41444	40191	1	3250	0.00002
YKR009C	NAL013C	11	456697	453995	1	3250	0.00000
YOL147C	NAL013C	15	48642	47932	1	3250	0.00424
YAR068W	NAL013C	1	222397	222882	1	3250	0.02173
YHR211W	NAL013C	8	525392	528619	1	3250	0.00000
YLR284C	NAL013C	12	707042	706200	1	3250	0.00035
YAL056W	NAL013C	1	39260	41902	1	3250	0.00734
YKL188C	NAL013C	11	88791	86230	1	3250	0.00000
YGL205W	NAL013C	7	108162	110408	1	3250	0.00000
YJR020W	NAL013C	10	467994	468326	1	3250	0.00172
YAL062W	NAL013C	1	31568	32941	1	3250	0.00000
YAL067C	NAL013C	1	9017	7236	1	3250	0.00000
YER015W	NAL013C	5	184540	186774	1	3274	0.00000
YAL055W	NAL013C	1	42178	42720	1	3274	0.00000
YAL048C	NAL013C	1	54790	52802	1	3274	0.00007
YAL060W	NAL013C	1	35156	36304	1	3274	0.00000
YJL196C	NAL013C	10	68781	67849	1	3274	0.00000
YOR363C	NAL013C	15	1023210	1020220	1	3274	0.00263
YGL154C	NAL013C	7	216101	215283	1	3274	0.00166
YDR256C	NAL013C	4	969676	968129	1	3274	0.00350
YAL049C	NAL013C	1	52596	51856	1	3274	0.00000
YHR214W-A	NAL013C	8	543008	543493	1	3274	0.01543
YOL002C	NAL013C	15	324365	323412	1	3274	0.00224
YJR019C	NAL013C	10	468274	467225	1	3274	0.00000
YHR140W	NAL013C	8	380575	381294	1	3274	0.00314
YPR128C	NAL013C	16	792200	791214	1	3274	0.00366
YIL160C	NAL013C	9	41444	40191	1	3274	0.00002
YKR009C	NAL013C	11	456697	453995	1	3274	0.00000
YOL147C	NAL013C	15	48642	47932	1	3274	0.00424
YAR068W	NAL013C	1	222397	222882	1	3274	0.02173
YHR211W	NAL013C	8	525392	528619	1	3274	0.00000
YLR284C	NAL013C	12	707042	706200	1	3274	0.00035
YAL056W	NAL013C	1	39260	41902	1	3274	0.00734
YKL188C	NAL013C	11	88791	86230	1	3274	0.00000
YGL205W	NAL013C	7	108162	110408	1	3274	0.00000
YJR020W	NAL013C	10	467994	468326	1	3274	0.00172
YAL062W	NAL013C	1	31568	32941	1	3274	0.00000
YAL067C	NAL013C	1	9017	7236	1	3274	0.00000
YER015W	NAL013C	5	184540	186774	1	3280	0.00000
YAL055W	NAL013C	1	42178	42720	1	3280	0.00000
YAL048C	NAL013C	1	54790	52802	1	3280	0.00007
YAL060W	NAL013C	1	35156	36304	1	3280	0.00000
YJL196C	NAL013C	10	68781	67849	1	3280	0.00000
YOR363C	NAL013C	15	1023210	1020220	1	3280	0.00263
YGL154C	NAL013C	7	216101	215283	1	3280	0.00166
YDR256C	NAL013C	4	969676	968129	1	3280	0.00350
YAL049C	NAL013C	1	52596	51856	1	3280	0.00000
YHR214W-A	NAL013C	8	543008	543493	1	3280	0.01543
YOL002C	NAL013C	15	324365	323412	1	3280	0.00224
YJR019C	NAL013C	10	468274	467225	1	3280	0.00000
YHR140W	NAL013C	8	380575	381294	1	3280	0.00314
YPR128C	NAL013C	16	792200	791214	1	3280	0.00366
YIL160C	NAL013C	9	41444	40191	1	3280	0.00002
YKR009C	NAL013C	11	456697	453995	1	3280	0.00000
YOL147C	NAL013C	15	48642	47932	1	3280	0.00424
YAR068W	NAL013C	1	222397	222882	1	3280	0.02173
YHR211W	NAL013C	8	525392	528619	1	3280	0.00000
YLR284C	NAL013C	12	707042	706200	1	3280	0.00035
YAL056W	NAL013C	1	39260	41902	1	3280	0.00734
YKL188C	NAL013C	11	88791	86230	1	3280	0.00000
YGL205W	NAL013C	7	108162	110408	1	3280	0.00000
YJR020W	NAL013C	10	467994	468326	1	3280	0.00172
YAL062W	NAL013C	1	31568	32941	1	3280	0.00000
YAL067C	NAL013C	1	9017	7236	1	3280	0.00000
YER015W	NAL013C	5	184540	186774	1	3283	0.00000
YAL055W	NAL013C	1	42178	42720	1	3283	0.00000
YAL048C	NAL013C	1	54790	52802	1	3283	0.00007
YAL060W	NAL013C	1	35156	36304	1	3283	0.00000
YJL196C	NAL013C	10	68781	67849	1	3283	0.00000
YOR363C	NAL013C	15	1023210	1020220	1	3283	0.00263
YGL154C	NAL013C	7	216101	215283	1	3283	0.00166
YDR256C	NAL013C	4	969676	968129	1	3283	0.00350
YAL049C	NAL013C	1	52596	51856	1	3283	0.00000
YHR214W-A	NAL013C	8	543008	543493	1	3283	0.01543
YOL002C	NAL013C	15	324365	323412	1	3283	0.00224
YJR019C	NAL013C	10	468274	467225	1	3283	0.00000
YHR140W	NAL013C	8	380575	381294	1	3283	0.00314
YPR128C	NAL013C	16	792200	791214	1	3283	0.00366
YIL160C	NAL013C	9	41444	40191	1	3283	0.00002
YKR009C	NAL013C	11	456697	453995	1	3283	0.00000
YOL147C	NAL013C	15	48642	47932	1	3283	0.00424
YAR068W	NAL013C	1	222397	222882	1	3283	0.02173
YHR211W	NAL013C	8	525392	528619	1	3283	0.00000
YLR284C	NAL013C	12	707042	706200	1	3283	0.00035
YAL056W	NAL013C	1	39260	41902	1	3283	0.00734
YKL188C	NAL013C	11	88791	86230	1	3283	0.00000
YGL205W	NAL013C	7	108162	110408	1	3283	0.00000
YJR020W	NAL013C	10	467994	468326	1	3283	0.00172
YAL062W	NAL013C	1	31568	32941	1	3283	0.00000
YAL067C	NAL013C	1	9017	7236	1	3283	0.00000
YER015W	YAL067C	5	184540	186774	1	7292	0.00000
YAL055W	YAL067C	1	42178	42720	1	7292	0.00000
YAL048C	YAL067C	1	54790	52802	1	7292	0.00000
YDR247W	YAL067C	4	956009	957394	1	7292	0.04284
YAL060W	YAL067C	1	35156	36304	1	7292	0.00000
YJL196C	YAL067C	10	68781	67849	1	7292	0.00000
YOR363C	YAL067C	15	1023210	1020220	1	7292	0.00044
YGL154C	YAL067C	7	216101	215283	1	7292	0.00030
YDR256C	YAL067C	4	969676	968129	1	7292	0.00025
YAL049C	YAL067C	1	52596	51856	1	7292	0.00000
YHR214W-A	YAL067C	8	543008	543493	1	7292	0.01046
YOL002C	YAL067C	15	324365	323412	1	7292	0.00044
YAL040C	YAL067C	1	67521	65779	1	7292	0.01217
YJR019C	YAL067C	10	468274	467225	1	7292	0.00000
YHR140W	YAL067C	8	380575	381294	1	7292	0.00023
YPR128C	YAL067C	16	792200	791214	1	7292	0.00409
YIL160C	YAL067C	9	41444	40191	1	7292	0.00002
YKR009C	YAL067C	11	456697	453995	1	7292	0.00000
YOL147C	YAL067C	15	48642	47932	1	7292	0.00094
YAR068W	YAL067C	1	222397	222882	1	7292	0.01459
YHR211W	YAL067C	8	525392	528619	1	7292	0.00000
YHR215W	YAL067C	8	552099	553502	1	7292	0.03673
YLR284C	YAL067C	12	707042	706200	1	7292	0.00018
YAR071W	YAL067C	1	225451	226854	1	7292	0.04670
YAL056W	YAL067C	1	39260	41902	1	7292	0.01399
YKL188C	YAL067C	11	88791	86230	1	7292	0.00000
YPL147W	YAL067C	16	273254	275866	1	7292	0.01629
YGL205W	YAL067C	7	108162	110408	1	7292	0.00000
YDR243C	YAL067C	4	950280	948514	1	7292	0.02770
YJR020W	YAL067C	10	467994	468326	1	7292	0.00011
YAL062W	YAL067C	1	31568	32941	1	7292	0.00000
YAL067C	YAL067C	1	9017	7236	1	7292	0.00000
YER015W	YAL067C	5	184540	186774	1	7298	0.00000
YAL055W	YAL067C	1	42178	42720	1	7298	0.00000
YAL048C	YAL067C	1	54790	52802	1	7298	0.00000
YDR247W	YAL067C	4	956009	957394	1	7298	0.04284
YAL060W	YAL067C	1	35156	36304	1	7298	0.00000
YJL196C	YAL067C	10	68781	67849	1	7298	0.00000
YOR363C	YAL067C	15	1023210	1020220	1	7298	0.00044
YGL154C	YAL067C	7	216101	215283	1	7298	0.00030
YDR256C	YAL067C	4	969676	968129	1	7298	0.00025
YAL049C	YAL067C	1	52596	51856	1	7298	0.00000
YHR214W-A	YAL067C	8	543008	543493	1	7298	0.01046
YOL002C	YAL067C	15	324365	323412	1	7298	0.00044
YAL040C	YAL067C	1	67521	65779	1	7298	0.01217
YJR019C	YAL067C	10	468274	467225	1	7298	0.00000
YHR140W	YAL067C	8	380575	381294	1	7298	0.00023
YPR128C	YAL067C	16	792200	791214	1	7298	0.00409
YIL160C	YAL067C	9	41444	40191	1	7298	0.00002
YKR009C	YAL067C	11	456697	453995	1	7298	0.00000
YOL147C	YAL067C	15	48642	47932	1	7298	0.00094
YAR068W	YAL067C	1	222397	222882	1	7298	0.01459
YHR211W	YAL067C	8	525392	528619	1	7298	0.00000
YHR215W	YAL067C	8	552099	553502	1	7298	0.03673
YLR284C	YAL067C	12	707042	706200	1	7298	0.00018
YAR071W	YAL067C	1	225451	226854	1	7298	0.04670
YAL056W	YAL067C	1	39260	41902	1	7298	0.01399
YKL188C	YAL067C	11	88791	86230	1	7298	0.00000
YPL147W	YAL067C	16	273254	275866	1	7298	0.01629
YGL205W	YAL067C	7	108162	110408	1	7298	0.00000
YDR243C	YAL067C	4	950280	948514	1	7298	0.02770
YJR020W	YAL067C	10	467994	468326	1	7298	0.00011
YAL062W	YAL067C	1	31568	32941	1	7298	0.00000
YAL067C	YAL067C	1	9017	7236	1	7298	0.00000
YER015W	YAL067C	5	184540	186774	1	7358	0.03040
YAL055W	YAL067C	1	42178	42720	1	7358	0.00000
YAL048C	YAL067C	1	54790	52802	1	7358	0.00107
YAL060W	YAL067C	1	35156	36304	1	7358	0.00000
YJL196C	YAL067C	10	68781	67849	1	7358	0.00017
YGL154C	YAL067C	7	216101	215283	1	7358	0.03474
YDR256C	YAL067C	4	969676	968129	1	7358	0.00592
YAL049C	YAL067C	1	52596	51856	1	7358	0.00000
YHR214W-A	YAL067C	8	543008	543493	1	7358	0.01846
YAL040C	YAL067C	1	67521	65779	1	7358	0.02101
YJR019C	YAL067C	10	468274	467225	1	7358	0.00513
YHR140W	YAL067C	8	380575	381294	1	7358	0.01171
YIL160C	YAL067C	9	41444	40191	1	7358	0.02325
YKR009C	YAL067C	11	456697	453995	1	7358	0.00056
YAR068W	YAL067C	1	222397	222882	1	7358	0.02765
YHR211W	YAL067C	8	525392	528619	1	7358	0.00000
YKL188C	YAL067C	11	88791	86230	1	7358	0.00023
YGL205W	YAL067C	7	108162	110408	1	7358	0.00185
YJR020W	YAL067C	10	467994	468326	1	7358	0.00423
YAL062W	YAL067C	1	31568	32941	1	7358	0.00000
YAL067C	YAL067C	1	9017	7236	1	7358	0.00000
YER015W	YAL067C	5	184540	186774	1	7400	0.00000
YAL055W	YAL067C	1	42178	42720	1	7400	0.00000
YAL048C	YAL067C	1	54790	52802	1	7400	0.00000
YDR247W	YAL067C	4	956009	957394	1	7400	0.04284
YAL060W	YAL067C	1	35156	36304	1	7400	0.00000
YJL196C	YAL067C	10	68781	67849	1	7400	0.00000
YOR363C	YAL067C	15	1023210	1020220	1	7400	0.00044
YGL154C	YAL067C	7	216101	215283	1	7400	0.00030
YDR256C	YAL067C	4	969676	968129	1	7400	0.00025
YAL049C	YAL067C	1	52596	51856	1	7400	0.00000
YHR214W-A	YAL067C	8	543008	543493	1	7400	0.01046
YOL002C	YAL067C	15	324365	323412	1	7400	0.00044
YAL040C	YAL067C	1	67521	65779	1	7400	0.01217
YJR019C	YAL067C	10	468274	467225	1	7400	0.00000
YHR140W	YAL067C	8	380575	381294	1	7400	0.00023
YPR128C	YAL067C	16	792200	791214	1	7400	0.00409
YIL160C	YAL067C	9	41444	40191	1	7400	0.00002
YKR009C	YAL067C	11	456697	453995	1	7400	0.00000
YOL147C	YAL067C	15	48642	47932	1	7400	0.00094
YAR068W	YAL067C	1	222397	222882	1	7400	0.01459
YHR211W	YAL067C	8	525392	528619	1	7400	0.00000
YHR215W	YAL067C	8	552099	553502	1	7400	0.03673
YLR284C	YAL067C	12	707042	706200	1	7400	0.00018
YAR071W	YAL067C	1	225451	226854	1	7400	0.04670
YAL056W	YAL067C	1	39260	41902	1	7400	0.01399
YKL188C	YAL067C	11	88791	86230	1	7400	0.00000
YPL147W	YAL067C	16	273254	275866	1	7400	0.01629
YGL205W	YAL067C	7	108162	110408	1	7400	0.00000
YDR243C	YAL067C	4	950280	948514	1	7400	0.02770
YJR020W	YAL067C	10	467994	468326	1	7400	0.00011
YAL062W	YAL067C	1	31568	32941	1	7400	0.00000
YAL067C	YAL067C	1	9017	7236	1	7400	0.00000
YER015W	YAL067C	5	184540	186774	1	7472	0.00000
YAL055W	YAL067C	1	42178	42720	1	7472	0.00000
YAL048C	YAL067C	1	54790	52802	1	7472	0.00000
YDR247W	YAL067C	4	956009	957394	1	7472	0.04284
YAL060W	YAL067C	1	35156	36304	1	7472	0.00000
YJL196C	YAL067C	10	68781	67849	1	7472	0.00000
YOR363C	YAL067C	15	1023210	1020220	1	7472	0.00044
YGL154C	YAL067C	7	216101	215283	1	7472	0.00030
YDR256C	YAL067C	4	969676	968129	1	7472	0.00025
YAL049C	YAL067C	1	52596	51856	1	7472	0.00000
YHR214W-A	YAL067C	8	543008	543493	1	7472	0.01046
YOL002C	YAL067C	15	324365	323412	1	7472	0.00044
YAL040C	YAL067C	1	67521	65779	1	7472	0.01217
YJR019C	YAL067C	10	468274	467225	1	7472	0.00000
YHR140W	YAL067C	8	380575	381294	1	7472	0.00023
YPR128C	YAL067C	16	792200	791214	1	7472	0.00409
YIL160C	YAL067C	9	41444	40191	1	7472	0.00002
YKR009C	YAL067C	11	456697	453995	1	7472	0.00000
YOL147C	YAL067C	15	48642	47932	1	7472	0.00094
YAR068W	YAL067C	1	222397	222882	1	7472	0.01459
YHR211W	YAL067C	8	525392	528619	1	7472	0.00000
YHR215W	YAL067C	8	552099	553502	1	7472	0.03673
YLR284C	YAL067C	12	707042	706200	1	7472	0.00018
YAR071W	YAL067C	1	225451	226854	1	7472	0.04670
YAL056W	YAL067C	1	39260	41902	1	7472	0.01399
YKL188C	YAL067C	11	88791	86230	1	7472	0.00000
YPL147W	YAL067C	16	273254	275866	1	7472	0.01629
YGL205W	YAL067C	7	108162	110408	1	7472	0.00000
YDR243C	YAL067C	4	950280	948514	1	7472	0.02770
YJR020W	YAL067C	10	467994	468326	1	7472	0.00011
YAL062W	YAL067C	1	31568	32941	1	7472	0.00000
YAL067C	YAL067C	1	9017	7236	1	7472	0.00000
YER015W	YAL067C	5	184540	186774	1	7478	0.00000
YAL055W	YAL067C	1	42178	42720	1	7478	0.00000
YAL048C	YAL067C	1	54790	52802	1	7478	0.00000
YDR247W	YAL067C	4	956009	957394	1	7478	0.04284
YAL060W	YAL067C	1	35156	36304	1	7478	0.00000
YJL196C	YAL067C	10	68781	67849	1	7478	0.00000
YOR363C	YAL067C	15	1023210	1020220	1	7478	0.00044
YGL154C	YAL067C	7	216101	215283	1	7478	0.00030
YDR256C	YAL067C	4	969676	968129	1	7478	0.00025
YAL049C	YAL067C	1	52596	51856	1	7478	0.00000
YHR214W-A	YAL067C	8	543008	543493	1	7478	0.01046
YOL002C	YAL067C	15	324365	323412	1	7478	0.00044
YAL040C	YAL067C	1	67521	65779	1	7478	0.01217
YJR019C	YAL067C	10	468274	467225	1	7478	0.00000
YHR140W	YAL067C	8	380575	381294	1	7478	0.00023
YPR128C	YAL067C	16	792200	791214	1	7478	0.00409
YIL160C	YAL067C	9	41444	40191	1	7478	0.00002
YKR009C	YAL067C	11	456697	453995	1	7478	0.00000
YOL147C	YAL067C	15	48642	47932	1	7478	0.00094
YAR068W	YAL067C	1	222397	222882	1	7478	0.01459
YHR211W	YAL067C	8	525392	528619	1	7478	0.00000
YHR215W	YAL067C	8	552099	553502	1	7478	0.03673
YLR284C	YAL067C	12	707042	706200	1	7478	0.00018
YAR071W	YAL067C	1	225451	226854	1	7478	0.04670
YAL056W	YAL067C	1	39260	41902	1	7478	0.01399
YKL188C	YAL067C	11	88791	86230	1	7478	0.00000
YPL147W	YAL067C	16	273254	275866	1	7478	0.01629
YGL205W	YAL067C	7	108162	110408	1	7478	0.00000
YDR243C	YAL067C	4	950280	948514	1	7478	0.02770
YJR020W	YAL067C	10	467994	468326	1	7478	0.00011
YAL062W	YAL067C	1	31568	32941	1	7478	0.00000
YAL067C	YAL067C	1	9017	7236	1	7478	0.00000
YER015W	YAL067C	5	184540	186774	1	7490	0.00000
YAL055W	YAL067C	1	42178	42720	1	7490	0.00000
YAL048C	YAL067C	1	54790	52802	1	7490	0.00000
YDR247W	YAL067C	4	956009	957394	1	7490	0.04284
YAL060W	YAL067C	1	35156	36304	1	7490	0.00000
YJL196C	YAL067C	10	68781	67849	1	7490	0.00000
YOR363C	YAL067C	15	1023210	1020220	1	7490	0.00044
YGL154C	YAL067C	7	216101	215283	1	7490	0.00030
YDR256C	YAL067C	4	969676	968129	1	7490	0.00025
YAL049C	YAL067C	1	52596	51856	1	7490	0.00000
YHR214W-A	YAL067C	8	543008	543493	1	7490	0.01046
YOL002C	YAL067C	15	324365	323412	1	7490	0.00044
YAL040C	YAL067C	1	67521	65779	1	7490	0.01217
YJR019C	YAL067C	10	468274	467225	1	7490	0.00000
YHR140W	YAL067C	8	380575	381294	1	7490	0.00023
YPR128C	YAL067C	16	792200	791214	1	7490	0.00409
YIL160C	YAL067C	9	41444	40191	1	7490	0.00002
YKR009C	YAL067C	11	456697	453995	1	7490	0.00000
YOL147C	YAL067C	15	48642	47932	1	7490	0.00094
YAR068W	YAL067C	1	222397	222882	1	7490	0.01459
YHR211W	YAL067C	8	525392	528619	1	7490	0.00000
YHR215W	YAL067C	8	552099	553502	1	7490	0.03673
YLR284C	YAL067C	12	707042	706200	1	7490	0.00018
YAR071W	YAL067C	1	225451	226854	1	7490	0.04670
YAL056W	YAL067C	1	39260	41902	1	7490	0.01399
YKL188C	YAL067C	11	88791	86230	1	7490	0.00000
YPL147W	YAL067C	16	273254	275866	1	7490	0.01629
YGL205W	YAL067C	7	108162	110408	1	7490	0.00000
YDR243C	YAL067C	4	950280	948514	1	7490	0.02770
YJR020W	YAL067C	10	467994	468326	1	7490	0.00011
YAL062W	YAL067C	1	31568	32941	1	7490	0.00000
YAL067C	YAL067C	1	9017	7236	1	7490	0.00000
YER015W	YAL067C	5	184540	186774	1	7532	0.00000
YAL055W	YAL067C	1	42178	42720	1	7532	0.00000
YAL048C	YAL067C	1	54790	52802	1	7532	0.00000
YDR247W	YAL067C	4	956009	957394	1	7532	0.04284
YAL060W	YAL067C	1	35156	36304	1	7532	0.00000
YJL196C	YAL067C	10	68781	67849	1	7532	0.00000
YOR363C	YAL067C	15	1023210	1020220	1	7532	0.00044
YGL154C	YAL067C	7	216101	215283	1	7532	0.00030
YDR256C	YAL067C	4	969676	968129	1	7532	0.00025
YAL049C	YAL067C	1	52596	51856	1	7532	0.00000
YHR214W-A	YAL067C	8	543008	543493	1	7532	0.01046
YOL002C	YAL067C	15	324365	323412	1	7532	0.00044
YAL040C	YAL067C	1	67521	65779	1	7532	0.01217
YJR019C	YAL067C	10	468274	467225	1	7532	0.00000
YHR140W	YAL067C	8	380575	381294	1	7532	0.00023
YPR128C	YAL067C	16	792200	791214	1	7532	0.00409
YIL160C	YAL067C	9	41444	40191	1	7532	0.00002
YKR009C	YAL067C	11	456697	453995	1	7532	0.00000
YOL147C	YAL067C	15	48642	47932	1	7532	0.00094
YAR068W	YAL067C	1	222397	222882	1	7532	0.01459
YHR211W	YAL067C	8	525392	528619	1	7532	0.00000
YHR215W	YAL067C	8	552099	553502	1	7532	0.03673
YLR284C	YAL067C	12	707042	706200	1	7532	0.00018
YAR071W	YAL067C	1	225451	226854	1	7532	0.04670
YAL056W	YAL067C	1	39260	41902	1	7532	0.01399
YKL188C	YAL067C	11	88791	86230	1	7532	0.00000
YPL147W	YAL067C	16	273254	275866	1	7532	0.01629
YGL205W	YAL067C	7	108162	110408	1	7532	0.00000
YDR243C	YAL067C	4	950280	948514	1	7532	0.02770
YJR020W	YAL067C	10	467994	468326	1	7532	0.00011
YAL062W	YAL067C	1	31568	32941	1	7532	0.00000
YAL067C	YAL067C	1	9017	7236	1	7532	0.00000
YER015W	YAL067C	5	184540	186774	1	7544	0.00000
YAL055W	YAL067C	1	42178	42720	1	7544	0.00000
YAL048C	YAL067C	1	54790	52802	1	7544	0.00000
YDR247W	YAL067C	4	956009	957394	1	7544	0.04284
YAL060W	YAL067C	1	35156	36304	1	7544	0.00000
YJL196C	YAL067C	10	68781	67849	1	7544	0.00000
YOR363C	YAL067C	15	1023210	1020220	1	7544	0.00044
YGL154C	YAL067C	7	216101	215283	1	7544	0.00030
YDR256C	YAL067C	4	969676	968129	1	7544	0.00025
YAL049C	YAL067C	1	52596	51856	1	7544	0.00000
YHR214W-A	YAL067C	8	543008	543493	1	7544	0.01046
YOL002C	YAL067C	15	324365	323412	1	7544	0.00044
YAL040C	YAL067C	1	67521	65779	1	7544	0.01217
YJR019C	YAL067C	10	468274	467225	1	7544	0.00000
YHR140W	YAL067C	8	380575	381294	1	7544	0.00023
YPR128C	YAL067C	16	792200	791214	1	7544	0.00409
YIL160C	YAL067C	9	41444	40191	1	7544	0.00002
YKR009C	YAL067C	11	456697	453995	1	7544	0.00000
YOL147C	YAL067C	15	48642	47932	1	7544	0.00094
YAR068W	YAL067C	1	222397	222882	1	7544	0.01459
YHR211W	YAL067C	8	525392	528619	1	7544	0.00000
YHR215W	YAL067C	8	552099	553502	1	7544	0.03673
YLR284C	YAL067C	12	707042	706200	1	7544	0.00018
YAR071W	YAL067C	1	225451	226854	1	7544	0.04670
YAL056W	YAL067C	1	39260	41902	1	7544	0.01399
YKL188C	YAL067C	11	88791	86230	1	7544	0.00000
YPL147W	YAL067C	16	273254	275866	1	7544	0.01629
YGL205W	YAL067C	7	108162	110408	1	7544	0.00000
YDR243C	YAL067C	4	950280	948514	1	7544	0.02770
YJR020W	YAL067C	10	467994	468326	1	7544	0.00011
YAL062W	YAL067C	1	31568	32941	1	7544	0.00000
YAL067C	YAL067C	1	9017	7236	1	7544	0.00000
YER015W	YAL067C	5	184540	186774	1	7574	0.00000
YAL055W	YAL067C	1	42178	42720	1	7574	0.00000
YAL048C	YAL067C	1	54790	52802	1	7574	0.00000
YDR247W	YAL067C	4	956009	957394	1	7574	0.04284
YAL060W	YAL067C	1	35156	36304	1	7574	0.00000
YJL196C	YAL067C	10	68781	67849	1	7574	0.00000
YOR363C	YAL067C	15	1023210	1020220	1	7574	0.00044
YGL154C	YAL067C	7	216101	215283	1	7574	0.00030
YDR256C	YAL067C	4	969676	968129	1	7574	0.00025
YAL049C	YAL067C	1	52596	51856	1	7574	0.00000
YHR214W-A	YAL067C	8	543008	543493	1	7574	0.01046
YOL002C	YAL067C	15	324365	323412	1	7574	0.00044
YAL040C	YAL067C	1	67521	65779	1	7574	0.01217
YJR019C	YAL067C	10	468274	467225	1	7574	0.00000
YHR140W	YAL067C	8	380575	381294	1	7574	0.00023
YPR128C	YAL067C	16	792200	791214	1	7574	0.00409
YIL160C	YAL067C	9	41444	40191	1	7574	0.00002
YKR009C	YAL067C	11	456697	453995	1	7574	0.00000
YOL147C	YAL067C	15	48642	47932	1	7574	0.00094
YAR068W	YAL067C	1	222397	222882	1	7574	0.01459
YHR211W	YAL067C	8	525392	528619	1	7574	0.00000
YHR215W	YAL067C	8	552099	553502	1	7574	0.03673
YLR284C	YAL067C	12	707042	706200	1	7574	0.00018
YAR071W	YAL067C	1	225451	226854	1	7574	0.04670
YAL056W	YAL067C	1	39260	41902	1	7574	0.01399
YKL188C	YAL067C	11	88791	86230	1	7574	0.00000
YPL147W	YAL067C	16	273254	275866	1	7574	0.01629
YGL205W	YAL067C	7	108162	110408	1	7574	0.00000
YDR243C	YAL067C	4	950280	948514	1	7574	0.02770
YJR020W	YAL067C	10	467994	468326	1	7574	0.00011
YAL062W	YAL067C	1	31568	32941	1	7574	0.00000
YAL067C	YAL067C	1	9017	7236	1	7574	0.00000
YER015W	YAL067C	5	184540	186774	1	7640	0.00000
YAL055W	YAL067C	1	42178	42720	1	7640	0.00000
YAL048C	YAL067C	1	54790	52802	1	7640	0.00000
YDR247W	YAL067C	4	956009	957394	1	7640	0.04284
YAL060W	YAL067C	1	35156	36304	1	7640	0.00000
YJL196C	YAL067C	10	68781	67849	1	7640	0.00000
YOR363C	YAL067C	15	1023210	1020220	1	7640	0.00044
YGL154C	YAL067C	7	216101	215283	1	7640	0.00030
YDR256C	YAL067C	4	969676	968129	1	7640	0.00025
YAL049C	YAL067C	1	52596	51856	1	7640	0.00000
YHR214W-A	YAL067C	8	543008	543493	1	7640	0.01046
YOL002C	YAL067C	15	324365	323412	1	7640	0.00044
YAL040C	YAL067C	1	67521	65779	1	7640	0.01217
YJR019C	YAL067C	10	468274	467225	1	7640	0.00000
YHR140W	YAL067C	8	380575	381294	1	7640	0.00023
YPR128C	YAL067C	16	792200	791214	1	7640	0.00409
YIL160C	YAL067C	9	41444	40191	1	7640	0.00002
YKR009C	YAL067C	11	456697	453995	1	7640	0.00000
YOL147C	YAL067C	15	48642	47932	1	7640	0.00094
YAR068W	YAL067C	1	222397	222882	1	7640	0.01459
YHR211W	YAL067C	8	525392	528619	1	7640	0.00000
YHR215W	YAL067C	8	552099	553502	1	7640	0.03673
YLR284C	YAL067C	12	707042	706200	1	7640	0.00018
YAR071W	YAL067C	1	225451	226854	1	7640	0.04670
YAL056W	YAL067C	1	39260	41902	1	7640	0.01399
YKL188C	YAL067C	11	88791	86230	1	7640	0.00000
YPL147W	YAL067C	16	273254	275866	1	7640	0.01629
YGL205W	YAL067C	7	108162	110408	1	7640	0.00000
YDR243C	YAL067C	4	950280	948514	1	7640	0.02770
YJR020W	YAL067C	10	467994	468326	1	7640	0.00011
YAL062W	YAL067C	1	31568	32941	1	7640	0.00000
YAL067C	YAL067C	1	9017	7236	1	7640	0.00000
YER015W	YAL067C	5	184540	186774	1	7652	0.00000
YAL055W	YAL067C	1	42178	42720	1	7652	0.00000
YAL048C	YAL067C	1	54790	52802	1	7652	0.00000
YDR247W	YAL067C	4	956009	957394	1	7652	0.04284
YAL060W	YAL067C	1	35156	36304	1	7652	0.00000
YJL196C	YAL067C	10	68781	67849	1	7652	0.00000
YOR363C	YAL067C	15	1023210	1020220	1	7652	0.00044
YGL154C	YAL067C	7	216101	215283	1	7652	0.00030
YDR256C	YAL067C	4	969676	968129	1	7652	0.00025
YAL049C	YAL067C	1	52596	51856	1	7652	0.00000
YHR214W-A	YAL067C	8	543008	543493	1	7652	0.01046
YOL002C	YAL067C	15	324365	323412	1	7652	0.00044
YAL040C	YAL067C	1	67521	65779	1	7652	0.01217
YJR019C	YAL067C	10	468274	467225	1	7652	0.00000
YHR140W	YAL067C	8	380575	381294	1	7652	0.00023
YPR128C	YAL067C	16	792200	791214	1	7652	0.00409
YIL160C	YAL067C	9	41444	40191	1	7652	0.00002
YKR009C	YAL067C	11	456697	453995	1	7652	0.00000
YOL147C	YAL067C	15	48642	47932	1	7652	0.00094
YAR068W	YAL067C	1	222397	222882	1	7652	0.01459
YHR211W	YAL067C	8	525392	528619	1	7652	0.00000
YHR215W	YAL067C	8	552099	553502	1	7652	0.03673
YLR284C	YAL067C	12	707042	706200	1	7652	0.00018
YAR071W	YAL067C	1	225451	226854	1	7652	0.04670
YAL056W	YAL067C	1	39260	41902	1	7652	0.01399
YKL188C	YAL067C	11	88791	86230	1	7652	0.00000
YPL147W	YAL067C	16	273254	275866	1	7652	0.01629
YGL205W	YAL067C	7	108162	110408	1	7652	0.00000
YDR243C	YAL067C	4	950280	948514	1	7652	0.02770
YJR020W	YAL067C	10	467994	468326	1	7652	0.00011
YAL062W	YAL067C	1	31568	32941	1	7652	0.00000
YAL067C	YAL067C	1	9017	7236	1	7652	0.00000
YER015W	YAL067C	5	184540	186774	1	7712	0.00000
YAL055W	YAL067C	1	42178	42720	1	7712	0.00000
YAL048C	YAL067C	1	54790	52802	1	7712	0.00000
YDR247W	YAL067C	4	956009	957394	1	7712	0.04284
YAL060W	YAL067C	1	35156	36304	1	7712	0.00000
YJL196C	YAL067C	10	68781	67849	1	7712	0.00000
YOR363C	YAL067C	15	1023210	1020220	1	7712	0.00044
YGL154C	YAL067C	7	216101	215283	1	7712	0.00030
YDR256C	YAL067C	4	969676	968129	1	7712	0.00025
YAL049C	YAL067C	1	52596	51856	1	7712	0.00000
YHR214W-A	YAL067C	8	543008	543493	1	7712	0.01046
YOL002C	YAL067C	15	324365	323412	1	7712	0.00044
YAL040C	YAL067C	1	67521	65779	1	7712	0.01217
YJR019C	YAL067C	10	468274	467225	1	7712	0.00000
YHR140W	YAL067C	8	380575	381294	1	7712	0.00023
YPR128C	YAL067C	16	792200	791214	1	7712	0.00409
YIL160C	YAL067C	9	41444	40191	1	7712	0.00002
YKR009C	YAL067C	11	456697	453995	1	7712	0.00000
YOL147C	YAL067C	15	48642	47932	1	7712	0.00094
YAR068W	YAL067C	1	222397	222882	1	7712	0.01459
YHR211W	YAL067C	8	525392	528619	1	7712	0.00000
YHR215W	YAL067C	8	552099	553502	1	7712	0.03673
YLR284C	YAL067C	12	707042	706200	1	7712	0.00018
YAR071W	YAL067C	1	225451	226854	1	7712	0.04670
YAL056W	YAL067C	1	39260	41902	1	7712	0.01399
YKL188C	YAL067C	11	88791	86230	1	7712	0.00000
YPL147W	YAL067C	16	273254	275866	1	7712	0.01629
YGL205W	YAL067C	7	108162	110408	1	7712	0.00000
YDR243C	YAL067C	4	950280	948514	1	7712	0.02770
YJR020W	YAL067C	10	467994	468326	1	7712	0.00011
YAL062W	YAL067C	1	31568	32941	1	7712	0.00000
YAL067C	YAL067C	1	9017	7236	1	7712	0.00000
YER015W	YAL066W	5	184540	186774	1	10131	0.00000
YAL055W	YAL066W	1	42178	42720	1	10131	0.00000
YAL048C	YAL066W	1	54790	52802	1	10131	0.00000
YDR247W	YAL066W	4	956009	957394	1	10131	0.04284
YAL060W	YAL066W	1	35156	36304	1	10131	0.00000
YJL196C	YAL066W	10	68781	67849	1	10131	0.00000
YOR363C	YAL066W	15	1023210	1020220	1	10131	0.00044
YGL154C	YAL066W	7	216101	215283	1	10131	0.00030
YDR256C	YAL066W	4	969676	968129	1	10131	0.00025
YAL049C	YAL066W	1	52596	51856	1	10131	0.00000
YHR214W-A	YAL066W	8	543008	543493	1	10131	0.01046
YOL002C	YAL066W	15	324365	323412	1	10131	0.00044
YAL040C	YAL066W	1	67521	65779	1	10131	0.01217
YJR019C	YAL066W	10	468274	467225	1	10131	0.00000
YHR140W	YAL066W	8	380575	381294	1	10131	0.00023
YPR128C	YAL066W	16	792200	791214	1	10131	0.00409
YIL160C	YAL066W	9	41444	40191	1	10131	0.00002
YKR009C	YAL066W	11	456697	453995	1	10131	0.00000
YOL147C	YAL066W	15	48642	47932	1	10131	0.00094
YAR068W	YAL066W	1	222397	222882	1	10131	0.01459
YHR211W	YAL066W	8	525392	528619	1	10131	0.00000
YHR215W	YAL066W	8	552099	553502	1	10131	0.03673
YLR284C	YAL066W	12	707042	706200	1	10131	0.00018
YAR071W	YAL066W	1	225451	226854	1	10131	0.04670
YAL056W	YAL066W	1	39260	41902	1	10131	0.01399
YKL188C	YAL066W	11	88791	86230	1	10131	0.00000
YPL147W	YAL066W	16	273254	275866	1	10131	0.01629
YGL205W	YAL066W	7	108162	110408	1	10131	0.00000
YDR243C	YAL066W	4	950280	948514	1	10131	0.02770
YJR020W	YAL066W	10	467994	468326	1	10131	0.00011
YAL062W	YAL066W	1	31568	32941	1	10131	0.00000
YAL067C	YAL066W	1	9017	7236	1	10131	0.00000
YER015W	YAL066W	5	184540	186774	1	10134	0.00000
YAL055W	YAL066W	1	42178	42720	1	10134	0.00000
YAL048C	YAL066W	1	54790	52802	1	10134	0.00000
YDR247W	YAL066W	4	956009	957394	1	10134	0.04284
YAL060W	YAL066W	1	35156	36304	1	10134	0.00000
YJL196C	YAL066W	10	68781	67849	1	10134	0.00000
YOR363C	YAL066W	15	1023210	1020220	1	10134	0.00044
YGL154C	YAL066W	7	216101	215283	1	10134	0.00030
YDR256C	YAL066W	4	969676	968129	1	10134	0.00025
YAL049C	YAL066W	1	52596	51856	1	10134	0.00000
YHR214W-A	YAL066W	8	543008	543493	1	10134	0.01046
YOL002C	YAL066W	15	324365	323412	1	10134	0.00044
YAL040C	YAL066W	1	67521	65779	1	10134	0.01217
YJR019C	YAL066W	10	468274	467225	1	10134	0.00000
YHR140W	YAL066W	8	380575	381294	1	10134	0.00023
YPR128C	YAL066W	16	792200	791214	1	10134	0.00409
YIL160C	YAL066W	9	41444	40191	1	10134	0.00002
YKR009C	YAL066W	11	456697	453995	1	10134	0.00000
YOL147C	YAL066W	15	48642	47932	1	10134	0.00094
YAR068W	YAL066W	1	222397	222882	1	10134	0.01459
YHR211W	YAL066W	8	525392	528619	1	10134	0.00000
YHR215W	YAL066W	8	552099	553502	1	10134	0.03673
YLR284C	YAL066W	12	707042	706200	1	10134	0.00018
YAR071W	YAL066W	1	225451	226854	1	10134	0.04670
YAL056W	YAL066W	1	39260	41902	1	10134	0.01399
YKL188C	YAL066W	11	88791	86230	1	10134	0.00000
YPL147W	YAL066W	16	273254	275866	1	10134	0.01629
YGL205W	YAL066W	7	108162	110408	1	10134	0.00000
YDR243C	YAL066W	4	950280	948514	1	10134	0.02770
YJR020W	YAL066W	10	467994	468326	1	10134	0.00011
YAL062W	YAL066W	1	31568	32941	1	10134	0.00000
YAL067C	YAL066W	1	9017	7236	1	10134	0.00000
YER015W	YAL066W	5	184540	186774	1	10143	0.00000
YAL055W	YAL066W	1	42178	42720	1	10143	0.00000
YAL048C	YAL066W	1	54790	52802	1	10143	0.00000
YDR247W	YAL066W	4	956009	957394	1	10143	0.04284
YAL060W	YAL066W	1	35156	36304	1	10143	0.00000
YJL196C	YAL066W	10	68781	67849	1	10143	0.00000
YOR363C	YAL066W	15	1023210	1020220	1	10143	0.00044
YGL154C	YAL066W	7	216101	215283	1	10143	0.00030
YDR256C	YAL066W	4	969676	968129	1	10143	0.00025
YAL049C	YAL066W	1	52596	51856	1	10143	0.00000
YHR214W-A	YAL066W	8	543008	543493	1	10143	0.01046
YOL002C	YAL066W	15	324365	323412	1	10143	0.00044
YAL040C	YAL066W	1	67521	65779	1	10143	0.01217
YJR019C	YAL066W	10	468274	467225	1	10143	0.00000
YHR140W	YAL066W	8	380575	381294	1	10143	0.00023
YPR128C	YAL066W	16	792200	791214	1	10143	0.00409
YIL160C	YAL066W	9	41444	40191	1	10143	0.00002
YKR009C	YAL066W	11	456697	453995	1	10143	0.00000
YOL147C	YAL066W	15	48642	47932	1	10143	0.00094
YAR068W	YAL066W	1	222397	222882	1	10143	0.01459
YHR211W	YAL066W	8	525392	528619	1	10143	0.00000
YHR215W	YAL066W	8	552099	553502	1	10143	0.03673
YLR284C	YAL066W	12	707042	706200	1	10143	0.00018
YAR071W	YAL066W	1	225451	226854	1	10143	0.04670
YAL056W	YAL066W	1	39260	41902	1	10143	0.01399
YKL188C	YAL066W	11	88791	86230	1	10143	0.00000
YPL147W	YAL066W	16	273254	275866	1	10143	0.01629
YGL205W	YAL066W	7	108162	110408	1	10143	0.00000
YDR243C	YAL066W	4	950280	948514	1	10143	0.02770
YJR020W	YAL066W	10	467994	468326	1	10143	0.00011
YAL062W	YAL066W	1	31568	32941	1	10143	0.00000
YAL067C	YAL066W	1	9017	7236	1	10143	0.00000
YER015W	YAL066W	5	184540	186774	1	10146	0.00000
YAL055W	YAL066W	1	42178	42720	1	10146	0.00000
YAL048C	YAL066W	1	54790	52802	1	10146	0.00000
YDR247W	YAL066W	4	956009	957394	1	10146	0.04284
YAL060W	YAL066W	1	35156	36304	1	10146	0.00000
YJL196C	YAL066W	10	68781	67849	1	10146	0.00000
YOR363C	YAL066W	15	1023210	1020220	1	10146	0.00044
YGL154C	YAL066W	7	216101	215283	1	10146	0.00030
YDR256C	YAL066W	4	969676	968129	1	10146	0.00025
YAL049C	YAL066W	1	52596	51856	1	10146	0.00000
YHR214W-A	YAL066W	8	543008	543493	1	10146	0.01046
YOL002C	YAL066W	15	324365	323412	1	10146	0.00044
YAL040C	YAL066W	1	67521	65779	1	10146	0.01217
YJR019C	YAL066W	10	468274	467225	1	10146	0.00000
YHR140W	YAL066W	8	380575	381294	1	10146	0.00023
YPR128C	YAL066W	16	792200	791214	1	10146	0.00409
YIL160C	YAL066W	9	41444	40191	1	10146	0.00002
YKR009C	YAL066W	11	456697	453995	1	10146	0.00000
YOL147C	YAL066W	15	48642	47932	1	10146	0.00094
YAR068W	YAL066W	1	222397	222882	1	10146	0.01459
YHR211W	YAL066W	8	525392	528619	1	10146	0.00000
YHR215W	YAL066W	8	552099	553502	1	10146	0.03673
YLR284C	YAL066W	12	707042	706200	1	10146	0.00018
YAR071W	YAL066W	1	225451	226854	1	10146	0.04670
YAL056W	YAL066W	1	39260	41902	1	10146	0.01399
YKL188C	YAL066W	11	88791	86230	1	10146	0.00000
YPL147W	YAL066W	16	273254	275866	1	10146	0.01629
YGL205W	YAL066W	7	108162	110408	1	10146	0.00000
YDR243C	YAL066W	4	950280	948514	1	10146	0.02770
YJR020W	YAL066W	10	467994	468326	1	10146	0.00011
YAL062W	YAL066W	1	31568	32941	1	10146	0.00000
YAL067C	YAL066W	1	9017	7236	1	10146	0.00000
YER015W	YAL066W	5	184540	186774	1	10152	0.00000
YAL055W	YAL066W	1	42178	42720	1	10152	0.00000
YAL048C	YAL066W	1	54790	52802	1	10152	0.00000
YDR247W	YAL066W	4	956009	957394	1	10152	0.04284
YAL060W	YAL066W	1	35156	36304	1	10152	0.00000
YJL196C	YAL066W	10	68781	67849	1	10152	0.00000
YOR363C	YAL066W	15	1023210	1020220	1	10152	0.00044
YGL154C	YAL066W	7	216101	215283	1	10152	0.00030
YDR256C	YAL066W	4	969676	968129	1	10152	0.00025
YAL049C	YAL066W	1	52596	51856	1	10152	0.00000
YHR214W-A	YAL066W	8	543008	543493	1	10152	0.01046
YOL002C	YAL066W	15	324365	323412	1	10152	0.00044
YAL040C	YAL066W	1	67521	65779	1	10152	0.01217
YJR019C	YAL066W	10	468274	467225	1	10152	0.00000
YHR140W	YAL066W	8	380575	381294	1	10152	0.00023
YPR128C	YAL066W	16	792200	791214	1	10152	0.00409
YIL160C	YAL066W	9	41444	40191	1	10152	0.00002
YKR009C	YAL066W	11	456697	453995	1	10152	0.00000
YOL147C	YAL066W	15	48642	47932	1	10152	0.00094
YAR068W	YAL066W	1	222397	222882	1	10152	0.01459
YHR211W	YAL066W	8	525392	528619	1	10152	0.00000
YHR215W	YAL066W	8	552099	553502	1	10152	0.03673
YLR284C	YAL066W	12	707042	706200	1	10152	0.00018
YAR071W	YAL066W	1	225451	226854	1	10152	0.04670
YAL056W	YAL066W	1	39260	41902	1	10152	0.01399
YKL188C	YAL066W	11	88791	86230	1	10152	0.00000
YPL147W	YAL066W	16	273254	275866	1	10152	0.01629
YGL205W	YAL066W	7	108162	110408	1	10152	0.00000
YDR243C	YAL066W	4	950280	948514	1	10152	0.02770
YJR020W	YAL066W	10	467994	468326	1	10152	0.00011
YAL062W	YAL066W	1	31568	32941	1	10152	0.00000
YAL067C	YAL066W	1	9017	7236	1	10152	0.00000
YER015W	YAL066W	5	184540	186774	1	10236	0.00000
YAL055W	YAL066W	1	42178	42720	1	10236	0.00000
YAL048C	YAL066W	1	54790	52802	1	10236	0.00000
YDR247W	YAL066W	4	956009	957394	1	10236	0.04284
YAL060W	YAL066W	1	35156	36304	1	10236	0.00000
YJL196C	YAL066W	10	68781	67849	1	10236	0.00000
YOR363C	YAL066W	15	1023210	1020220	1	10236	0.00044
YGL154C	YAL066W	7	216101	215283	1	10236	0.00030
YDR256C	YAL066W	4	969676	968129	1	10236	0.00025
YAL049C	YAL066W	1	52596	51856	1	10236	0.00000
YHR214W-A	YAL066W	8	543008	543493	1	10236	0.01046
YOL002C	YAL066W	15	324365	323412	1	10236	0.00044
YAL040C	YAL066W	1	67521	65779	1	10236	0.01217
YJR019C	YAL066W	10	468274	467225	1	10236	0.00000
YHR140W	YAL066W	8	380575	381294	1	10236	0.00023
YPR128C	YAL066W	16	792200	791214	1	10236	0.00409
YIL160C	YAL066W	9	41444	40191	1	10236	0.00002
YKR009C	YAL066W	11	456697	453995	1	10236	0.00000
YOL147C	YAL066W	15	48642	47932	1	10236	0.00094
YAR068W	YAL066W	1	222397	222882	1	10236	0.01459
YHR211W	YAL066W	8	525392	528619	1	10236	0.00000
YHR215W	YAL066W	8	552099	553502	1	10236	0.03673
YLR284C	YAL066W	12	707042	706200	1	10236	0.00018
YAR071W	YAL066W	1	225451	226854	1	10236	0.04670
YAL056W	YAL066W	1	39260	41902	1	10236	0.01399
YKL188C	YAL066W	11	88791	86230	1	10236	0.00000
YPL147W	YAL066W	16	273254	275866	1	10236	0.01629
YGL205W	YAL066W	7	108162	110408	1	10236	0.00000
YDR243C	YAL066W	4	950280	948514	1	10236	0.02770
YJR020W	YAL066W	10	467994	468326	1	10236	0.00011
YAL062W	YAL066W	1	31568	32941	1	10236	0.00000
YAL067C	YAL066W	1	9017	7236	1	10236	0.00000
YER015W	YAL066W	5	184540	186774	1	10239	0.00000
YAL055W	YAL066W	1	42178	42720	1	10239	0.00000
YAL048C	YAL066W	1	54790	52802	1	10239	0.00000
YDR247W	YAL066W	4	956009	957394	1	10239	0.04284
YAL060W	YAL066W	1	35156	36304	1	10239	0.00000
YJL196C	YAL066W	10	68781	67849	1	10239	0.00000
YOR363C	YAL066W	15	1023210	1020220	1	10239	0.00044
YGL154C	YAL066W	7	216101	215283	1	10239	0.00030
YDR256C	YAL066W	4	969676	968129	1	10239	0.00025
YAL049C	YAL066W	1	52596	51856	1	10239	0.00000
YHR214W-A	YAL066W	8	543008	543493	1	10239	0.01046
YOL002C	YAL066W	15	324365	323412	1	10239	0.00044
YAL040C	YAL066W	1	67521	65779	1	10239	0.01217
YJR019C	YAL066W	10	468274	467225	1	10239	0.00000
YHR140W	YAL066W	8	380575	381294	1	10239	0.00023
YPR128C	YAL066W	16	792200	791214	1	10239	0.00409
YIL160C	YAL066W	9	41444	40191	1	10239	0.00002
YKR009C	YAL066W	11	456697	453995	1	10239	0.00000
YOL147C	YAL066W	15	48642	47932	1	10239	0.00094
YAR068W	YAL066W	1	222397	222882	1	10239	0.01459
YHR211W	YAL066W	8	525392	528619	1	10239	0.00000
YHR215W	YAL066W	8	552099	553502	1	10239	0.03673
YLR284C	YAL066W	12	707042	706200	1	10239	0.00018
YAR071W	YAL066W	1	225451	226854	1	10239	0.04670
YAL056W	YAL066W	1	39260	41902	1	10239	0.01399
YKL188C	YAL066W	11	88791	86230	1	10239	0.00000
YPL147W	YAL066W	16	273254	275866	1	10239	0.01629
YGL205W	YAL066W	7	108162	110408	1	10239	0.00000
YDR243C	YAL066W	4	950280	948514	1	10239	0.02770
YJR020W	YAL066W	10	467994	468326	1	10239	0.00011
YAL062W	YAL066W	1	31568	32941	1	10239	0.00000
YAL067C	YAL066W	1	9017	7236	1	10239	0.00000
YER015W	YAL066W	5	184540	186774	1	10284	0.00000
YAL055W	YAL066W	1	42178	42720	1	10284	0.00000
YAL048C	YAL066W	1	54790	52802	1	10284	0.00000
YDR247W	YAL066W	4	956009	957394	1	10284	0.04284
YAL060W	YAL066W	1	35156	36304	1	10284	0.00000
YJL196C	YAL066W	10	68781	67849	1	10284	0.00000
YOR363C	YAL066W	15	1023210	1020220	1	10284	0.00044
YGL154C	YAL066W	7	216101	215283	1	10284	0.00030
YDR256C	YAL066W	4	969676	968129	1	10284	0.00025
YAL049C	YAL066W	1	52596	51856	1	10284	0.00000
YHR214W-A	YAL066W	8	543008	543493	1	10284	0.01046
YOL002C	YAL066W	15	324365	323412	1	10284	0.00044
YAL040C	YAL066W	1	67521	65779	1	10284	0.01217
YJR019C	YAL066W	10	468274	467225	1	10284	0.00000
YHR140W	YAL066W	8	380575	381294	1	10284	0.00023
YPR128C	YAL066W	16	792200	791214	1	10284	0.00409
YIL160C	YAL066W	9	41444	40191	1	10284	0.00002
YKR009C	YAL066W	11	456697	453995	1	10284	0.00000
YOL147C	YAL066W	15	48642	47932	1	10284	0.00094
YAR068W	YAL066W	1	222397	222882	1	10284	0.01459
YHR211W	YAL066W	8	525392	528619	1	10284	0.00000
YHR215W	YAL066W	8	552099	553502	1	10284	0.03673
YLR284C	YAL066W	12	707042	706200	1	10284	0.00018
YAR071W	YAL066W	1	225451	226854	1	10284	0.04670
YAL056W	YAL066W	1	39260	41902	1	10284	0.01399
YKL188C	YAL066W	11	88791	86230	1	10284	0.00000
YPL147W	YAL066W	16	273254	275866	1	10284	0.01629
YGL205W	YAL066W	7	108162	110408	1	10284	0.00000
YDR243C	YAL066W	4	950280	948514	1	10284	0.02770
YJR020W	YAL066W	10	467994	468326	1	10284	0.00011
YAL062W	YAL066W	1	31568	32941	1	10284	0.00000
YAL067C	YAL066W	1	9017	7236	1	10284	0.00000
YER015W	YAL066W	5	184540	186774	1	10296	0.00000
YAL055W	YAL066W	1	42178	42720	1	10296	0.00000
YAL048C	YAL066W	1	54790	52802	1	10296	0.00000
YDR247W	YAL066W	4	956009	957394	1	10296	0.04284
YAL060W	YAL066W	1	35156	36304	1	10296	0.00000
YJL196C	YAL066W	10	68781	67849	1	10296	0.00000
YOR363C	YAL066W	15	1023210	1020220	1	10296	0.00044
YGL154C	YAL066W	7	216101	215283	1	10296	0.00030
YDR256C	YAL066W	4	969676	968129	1	10296	0.00025
YAL049C	YAL066W	1	52596	51856	1	10296	0.00000
YHR214W-A	YAL066W	8	543008	543493	1	10296	0.01046
YOL002C	YAL066W	15	324365	323412	1	10296	0.00044
YAL040C	YAL066W	1	67521	65779	1	10296	0.01217
YJR019C	YAL066W	10	468274	467225	1	10296	0.00000
YHR140W	YAL066W	8	380575	381294	1	10296	0.00023
YPR128C	YAL066W	16	792200	791214	1	10296	0.00409
YIL160C	YAL066W	9	41444	40191	1	10296	0.00002
YKR009C	YAL066W	11	456697	453995	1	10296	0.00000
YOL147C	YAL066W	15	48642	47932	1	10296	0.00094
YAR068W	YAL066W	1	222397	222882	1	10296	0.01459
YHR211W	YAL066W	8	525392	528619	1	10296	0.00000
YHR215W	YAL066W	8	552099	553502	1	10296	0.03673
YLR284C	YAL066W	12	707042	706200	1	10296	0.00018
YAR071W	YAL066W	1	225451	226854	1	10296	0.04670
YAL056W	YAL066W	1	39260	41902	1	10296	0.01399
YKL188C	YAL066W	11	88791	86230	1	10296	0.00000
YPL147W	YAL066W	16	273254	275866	1	10296	0.01629
YGL205W	YAL066W	7	108162	110408	1	10296	0.00000
YDR243C	YAL066W	4	950280	948514	1	10296	0.02770
YJR020W	YAL066W	10	467994	468326	1	10296	0.00011
YAL062W	YAL066W	1	31568	32941	1	10296	0.00000
YAL067C	YAL066W	1	9017	7236	1	10296	0.00000
YER015W	YAL066W	5	184540	186774	1	10302	0.00000
YAL055W	YAL066W	1	42178	42720	1	10302	0.00000
YAL048C	YAL066W	1	54790	52802	1	10302	0.00000
YDR247W	YAL066W	4	956009	957394	1	10302	0.04284
YAL060W	YAL066W	1	35156	36304	1	10302	0.00000
YJL196C	YAL066W	10	68781	67849	1	10302	0.00000
YOR363C	YAL066W	15	1023210	1020220	1	10302	0.00044
YGL154C	YAL066W	7	216101	215283	1	10302	0.00030
YDR256C	YAL066W	4	969676	968129	1	10302	0.00025
YAL049C	YAL066W	1	52596	51856	1	10302	0.00000
YHR214W-A	YAL066W	8	543008	543493	1	10302	0.01046
YOL002C	YAL066W	15	324365	323412	1	10302	0.00044
YAL040C	YAL066W	1	67521	65779	1	10302	0.01217
YJR019C	YAL066W	10	468274	467225	1	10302	0.00000
YHR140W	YAL066W	8	380575	381294	1	10302	0.00023
YPR128C	YAL066W	16	792200	791214	1	10302	0.00409
YIL160C	YAL066W	9	41444	40191	1	10302	0.00002
YKR009C	YAL066W	11	456697	453995	1	10302	0.00000
YOL147C	YAL066W	15	48642	47932	1	10302	0.00094
YAR068W	YAL066W	1	222397	222882	1	10302	0.01459
YHR211W	YAL066W	8	525392	528619	1	10302	0.00000
YHR215W	YAL066W	8	552099	553502	1	10302	0.03673
YLR284C	YAL066W	12	707042	706200	1	10302	0.00018
YAR071W	YAL066W	1	225451	226854	1	10302	0.04670
YAL056W	YAL066W	1	39260	41902	1	10302	0.01399
YKL188C	YAL066W	11	88791	86230	1	10302	0.00000
YPL147W	YAL066W	16	273254	275866	1	10302	0.01629
YGL205W	YAL066W	7	108162	110408	1	10302	0.00000
YDR243C	YAL066W	4	950280	948514	1	10302	0.02770
YJR020W	YAL066W	10	467994	468326	1	10302	0.00011
YAL062W	YAL066W	1	31568	32941	1	10302	0.00000
YAL067C	YAL066W	1	9017	7236	1	10302	0.00000
YER015W	YAL066W	5	184540	186774	1	10386	0.00000
YAL055W	YAL066W	1	42178	42720	1	10386	0.00000
YAL048C	YAL066W	1	54790	52802	1	10386	0.00000
YDR247W	YAL066W	4	956009	957394	1	10386	0.04284
YAL060W	YAL066W	1	35156	36304	1	10386	0.00000
YJL196C	YAL066W	10	68781	67849	1	10386	0.00000
YOR363C	YAL066W	15	1023210	1020220	1	10386	0.00044
YGL154C	YAL066W	7	216101	215283	1	10386	0.00030
YDR256C	YAL066W	4	969676	968129	1	10386	0.00025
YAL049C	YAL066W	1	52596	51856	1	10386	0.00000
YHR214W-A	YAL066W	8	543008	543493	1	10386	0.01046
YOL002C	YAL066W	15	324365	323412	1	10386	0.00044
YAL040C	YAL066W	1	67521	65779	1	10386	0.01217
YJR019C	YAL066W	10	468274	467225	1	10386	0.00000
YHR140W	YAL066W	8	380575	381294	1	10386	0.00023
YPR128C	YAL066W	16	792200	791214	1	10386	0.00409
YIL160C	YAL066W	9	41444	40191	1	10386	0.00002
YKR009C	YAL066W	11	456697	453995	1	10386	0.00000
YOL147C	YAL066W	15	48642	47932	1	10386	0.00094
YAR068W	YAL066W	1	222397	222882	1	10386	0.01459
YHR211W	YAL066W	8	525392	528619	1	10386	0.00000
YHR215W	YAL066W	8	552099	553502	1	10386	0.03673
YLR284C	YAL066W	12	707042	706200	1	10386	0.00018
YAR071W	YAL066W	1	225451	226854	1	10386	0.04670
YAL056W	YAL066W	1	39260	41902	1	10386	0.01399
YKL188C	YAL066W	11	88791	86230	1	10386	0.00000
YPL147W	YAL066W	16	273254	275866	1	10386	0.01629
YGL205W	YAL066W	7	108162	110408	1	10386	0.00000
YDR243C	YAL066W	4	950280	948514	1	10386	0.02770
YJR020W	YAL066W	10	467994	468326	1	10386	0.00011
YAL062W	YAL066W	1	31568	32941	1	10386	0.00000
YAL067C	YAL066W	1	9017	7236	1	10386	0.00000
YER015W	YAL065C	5	184540	186774	1	11582	0.00000
YAL055W	YAL065C	1	42178	42720	1	11582	0.00000
YAL048C	YAL065C	1	54790	52802	1	11582	0.00000
YDR247W	YAL065C	4	956009	957394	1	11582	0.04284
YAL060W	YAL065C	1	35156	36304	1	11582	0.00000
YJL196C	YAL065C	10	68781	67849	1	11582	0.00000
YOR363C	YAL065C	15	1023210	1020220	1	11582	0.00044
YGL154C	YAL065C	7	216101	215283	1	11582	0.00030
YDR256C	YAL065C	4	969676	968129	1	11582	0.00025
YAL049C	YAL065C	1	52596	51856	1	11582	0.00000
YHR214W-A	YAL065C	8	543008	543493	1	11582	0.01046
YOL002C	YAL065C	15	324365	323412	1	11582	0.00044
YAL040C	YAL065C	1	67521	65779	1	11582	0.01217
YJR019C	YAL065C	10	468274	467225	1	11582	0.00000
YHR140W	YAL065C	8	380575	381294	1	11582	0.00023
YPR128C	YAL065C	16	792200	791214	1	11582	0.00409
YIL160C	YAL065C	9	41444	40191	1	11582	0.00002
YKR009C	YAL065C	11	456697	453995	1	11582	0.00000
YOL147C	YAL065C	15	48642	47932	1	11582	0.00094
YAR068W	YAL065C	1	222397	222882	1	11582	0.01459
YHR211W	YAL065C	8	525392	528619	1	11582	0.00000
YHR215W	YAL065C	8	552099	553502	1	11582	0.03673
YLR284C	YAL065C	12	707042	706200	1	11582	0.00018
YAR071W	YAL065C	1	225451	226854	1	11582	0.04670
YAL056W	YAL065C	1	39260	41902	1	11582	0.01399
YKL188C	YAL065C	11	88791	86230	1	11582	0.00000
YPL147W	YAL065C	16	273254	275866	1	11582	0.01629
YGL205W	YAL065C	7	108162	110408	1	11582	0.00000
YDR243C	YAL065C	4	950280	948514	1	11582	0.02770
YJR020W	YAL065C	10	467994	468326	1	11582	0.00011
YAL062W	YAL065C	1	31568	32941	1	11582	0.00000
YAL067C	YAL065C	1	9017	7236	1	11582	0.00000
YER015W	YAL065C	5	184540	186774	1	11586	0.00000
YAL055W	YAL065C	1	42178	42720	1	11586	0.00000
YAL048C	YAL065C	1	54790	52802	1	11586	0.00000
YDR247W	YAL065C	4	956009	957394	1	11586	0.04284
YAL060W	YAL065C	1	35156	36304	1	11586	0.00000
YJL196C	YAL065C	10	68781	67849	1	11586	0.00000
YOR363C	YAL065C	15	1023210	1020220	1	11586	0.00044
YGL154C	YAL065C	7	216101	215283	1	11586	0.00030
YDR256C	YAL065C	4	969676	968129	1	11586	0.00025
YAL049C	YAL065C	1	52596	51856	1	11586	0.00000
YHR214W-A	YAL065C	8	543008	543493	1	11586	0.01046
YOL002C	YAL065C	15	324365	323412	1	11586	0.00044
YAL040C	YAL065C	1	67521	65779	1	11586	0.01217
YJR019C	YAL065C	10	468274	467225	1	11586	0.00000
YHR140W	YAL065C	8	380575	381294	1	11586	0.00023
YPR128C	YAL065C	16	792200	791214	1	11586	0.00409
YIL160C	YAL065C	9	41444	40191	1	11586	0.00002
YKR009C	YAL065C	11	456697	453995	1	11586	0.00000
YOL147C	YAL065C	15	48642	47932	1	11586	0.00094
YAR068W	YAL065C	1	222397	222882	1	11586	0.01459
YHR211W	YAL065C	8	525392	528619	1	11586	0.00000
YHR215W	YAL065C	8	552099	553502	1	11586	0.03673
YLR284C	YAL065C	12	707042	706200	1	11586	0.00018
YAR071W	YAL065C	1	225451	226854	1	11586	0.04670
YAL056W	YAL065C	1	39260	41902	1	11586	0.01399
YKL188C	YAL065C	11	88791	86230	1	11586	0.00000
YPL147W	YAL065C	16	273254	275866	1	11586	0.01629
YGL205W	YAL065C	7	108162	110408	1	11586	0.00000
YDR243C	YAL065C	4	950280	948514	1	11586	0.02770
YJR020W	YAL065C	10	467994	468326	1	11586	0.00011
YAL062W	YAL065C	1	31568	32941	1	11586	0.00000
YAL067C	YAL065C	1	9017	7236	1	11586	0.00000
YER015W	YAL065C	5	184540	186774	1	11588	0.00000
YAL055W	YAL065C	1	42178	42720	1	11588	0.00000
YAL048C	YAL065C	1	54790	52802	1	11588	0.00000
YDR247W	YAL065C	4	956009	957394	1	11588	0.04284
YAL060W	YAL065C	1	35156	36304	1	11588	0.00000
YJL196C	YAL065C	10	68781	67849	1	11588	0.00000
YOR363C	YAL065C	15	1023210	1020220	1	11588	0.00044
YGL154C	YAL065C	7	216101	215283	1	11588	0.00030
YDR256C	YAL065C	4	969676	968129	1	11588	0.00025
YAL049C	YAL065C	1	52596	51856	1	11588	0.00000
YHR214W-A	YAL065C	8	543008	543493	1	11588	0.01046
YOL002C	YAL065C	15	324365	323412	1	11588	0.00044
YAL040C	YAL065C	1	67521	65779	1	11588	0.01217
YJR019C	YAL065C	10	468274	467225	1	11588	0.00000
YHR140W	YAL065C	8	380575	381294	1	11588	0.00023
YPR128C	YAL065C	16	792200	791214	1	11588	0.00409
YIL160C	YAL065C	9	41444	40191	1	11588	0.00002
YKR009C	YAL065C	11	456697	453995	1	11588	0.00000
YOL147C	YAL065C	15	48642	47932	1	11588	0.00094
YAR068W	YAL065C	1	222397	222882	1	11588	0.01459
YHR211W	YAL065C	8	525392	528619	1	11588	0.00000
YHR215W	YAL065C	8	552099	553502	1	11588	0.03673
YLR284C	YAL065C	12	707042	706200	1	11588	0.00018
YAR071W	YAL065C	1	225451	226854	1	11588	0.04670
YAL056W	YAL065C	1	39260	41902	1	11588	0.01399
YKL188C	YAL065C	11	88791	86230	1	11588	0.00000
YPL147W	YAL065C	16	273254	275866	1	11588	0.01629
YGL205W	YAL065C	7	108162	110408	1	11588	0.00000
YDR243C	YAL065C	4	950280	948514	1	11588	0.02770
YJR020W	YAL065C	10	467994	468326	1	11588	0.00011
YAL062W	YAL065C	1	31568	32941	1	11588	0.00000
YAL067C	YAL065C	1	9017	7236	1	11588	0.00000
YER015W	YAL065C	5	184540	186774	1	11616	0.00000
YAL055W	YAL065C	1	42178	42720	1	11616	0.00000
YAL048C	YAL065C	1	54790	52802	1	11616	0.00007
YAL060W	YAL065C	1	35156	36304	1	11616	0.00000
YJL196C	YAL065C	10	68781	67849	1	11616	0.00000
YOR363C	YAL065C	15	1023210	1020220	1	11616	0.00263
YGL154C	YAL065C	7	216101	215283	1	11616	0.00166
YDR256C	YAL065C	4	969676	968129	1	11616	0.00350
YAL049C	YAL065C	1	52596	51856	1	11616	0.00000
YHR214W-A	YAL065C	8	543008	543493	1	11616	0.01543
YOL002C	YAL065C	15	324365	323412	1	11616	0.00224
YJR019C	YAL065C	10	468274	467225	1	11616	0.00000
YHR140W	YAL065C	8	380575	381294	1	11616	0.00314
YPR128C	YAL065C	16	792200	791214	1	11616	0.00366
YIL160C	YAL065C	9	41444	40191	1	11616	0.00002
YKR009C	YAL065C	11	456697	453995	1	11616	0.00000
YOL147C	YAL065C	15	48642	47932	1	11616	0.00424
YAR068W	YAL065C	1	222397	222882	1	11616	0.02173
YHR211W	YAL065C	8	525392	528619	1	11616	0.00000
YLR284C	YAL065C	12	707042	706200	1	11616	0.00035
YAL056W	YAL065C	1	39260	41902	1	11616	0.00734
YKL188C	YAL065C	11	88791	86230	1	11616	0.00000
YGL205W	YAL065C	7	108162	110408	1	11616	0.00000
YJR020W	YAL065C	10	467994	468326	1	11616	0.00172
YAL062W	YAL065C	1	31568	32941	1	11616	0.00000
YAL067C	YAL065C	1	9017	7236	1	11616	0.00000
YER015W	YAL065C	5	184540	186774	1	11626	0.00000
YAL055W	YAL065C	1	42178	42720	1	11626	0.00000
YAL048C	YAL065C	1	54790	52802	1	11626	0.00009
YDR247W	YAL065C	4	956009	957394	1	11626	0.00621
YAL060W	YAL065C	1	35156	36304	1	11626	0.00000
YJL196C	YAL065C	10	68781	67849	1	11626	0.00053
YOR363C	YAL065C	15	1023210	1020220	1	11626	0.00086
YGL154C	YAL065C	7	216101	215283	1	11626	0.00067
YDR256C	YAL065C	4	969676	968129	1	11626	0.00210
YAL049C	YAL065C	1	52596	51856	1	11626	0.00000
YOL002C	YAL065C	15	324365	323412	1	11626	0.00001
YJR019C	YAL065C	10	468274	467225	1	11626	0.00000
YHR140W	YAL065C	8	380575	381294	1	11626	0.00302
YPR128C	YAL065C	16	792200	791214	1	11626	0.00819
YIL160C	YAL065C	9	41444	40191	1	11626	0.00116
YKR009C	YAL065C	11	456697	453995	1	11626	0.00000
YOL147C	YAL065C	15	48642	47932	1	11626	0.00191
YHR211W	YAL065C	8	525392	528619	1	11626	0.00000
YLR284C	YAL065C	12	707042	706200	1	11626	0.00174
YKL188C	YAL065C	11	88791	86230	1	11626	0.00000
YGL205W	YAL065C	7	108162	110408	1	11626	0.00000
YJR020W	YAL065C	10	467994	468326	1	11626	0.00024
YAL062W	YAL065C	1	31568	32941	1	11626	0.00000
YAL067C	YAL065C	1	9017	7236	1	11626	0.00000
YER015W	YAL065C	5	184540	186774	1	11628	0.00000
YAL055W	YAL065C	1	42178	42720	1	11628	0.00000
YAL048C	YAL065C	1	54790	52802	1	11628	0.00000
YDR247W	YAL065C	4	956009	957394	1	11628	0.04284
YAL060W	YAL065C	1	35156	36304	1	11628	0.00000
YJL196C	YAL065C	10	68781	67849	1	11628	0.00000
YOR363C	YAL065C	15	1023210	1020220	1	11628	0.00044
YGL154C	YAL065C	7	216101	215283	1	11628	0.00030
YDR256C	YAL065C	4	969676	968129	1	11628	0.00025
YAL049C	YAL065C	1	52596	51856	1	11628	0.00000
YHR214W-A	YAL065C	8	543008	543493	1	11628	0.01046
YOL002C	YAL065C	15	324365	323412	1	11628	0.00044
YAL040C	YAL065C	1	67521	65779	1	11628	0.01217
YJR019C	YAL065C	10	468274	467225	1	11628	0.00000
YHR140W	YAL065C	8	380575	381294	1	11628	0.00023
YPR128C	YAL065C	16	792200	791214	1	11628	0.00409
YIL160C	YAL065C	9	41444	40191	1	11628	0.00002
YKR009C	YAL065C	11	456697	453995	1	11628	0.00000
YOL147C	YAL065C	15	48642	47932	1	11628	0.00094
YAR068W	YAL065C	1	222397	222882	1	11628	0.01459
YHR211W	YAL065C	8	525392	528619	1	11628	0.00000
YHR215W	YAL065C	8	552099	553502	1	11628	0.03673
YLR284C	YAL065C	12	707042	706200	1	11628	0.00018
YAR071W	YAL065C	1	225451	226854	1	11628	0.04670
YAL056W	YAL065C	1	39260	41902	1	11628	0.01399
YKL188C	YAL065C	11	88791	86230	1	11628	0.00000
YPL147W	YAL065C	16	273254	275866	1	11628	0.01629
YGL205W	YAL065C	7	108162	110408	1	11628	0.00000
YDR243C	YAL065C	4	950280	948514	1	11628	0.02770
YJR020W	YAL065C	10	467994	468326	1	11628	0.00011
YAL062W	YAL065C	1	31568	32941	1	11628	0.00000
YAL067C	YAL065C	1	9017	7236	1	11628	0.00000
YER015W	YAL065C	5	184540	186774	1	11630	0.00000
YAL055W	YAL065C	1	42178	42720	1	11630	0.00000
YAL048C	YAL065C	1	54790	52802	1	11630	0.00000
YDR247W	YAL065C	4	956009	957394	1	11630	0.04284
YAL060W	YAL065C	1	35156	36304	1	11630	0.00000
YJL196C	YAL065C	10	68781	67849	1	11630	0.00000
YOR363C	YAL065C	15	1023210	1020220	1	11630	0.00044
YGL154C	YAL065C	7	216101	215283	1	11630	0.00030
YDR256C	YAL065C	4	969676	968129	1	11630	0.00025
YAL049C	YAL065C	1	52596	51856	1	11630	0.00000
YHR214W-A	YAL065C	8	543008	543493	1	11630	0.01046
YOL002C	YAL065C	15	324365	323412	1	11630	0.00044
YAL040C	YAL065C	1	67521	65779	1	11630	0.01217
YJR019C	YAL065C	10	468274	467225	1	11630	0.00000
YHR140W	YAL065C	8	380575	381294	1	11630	0.00023
YPR128C	YAL065C	16	792200	791214	1	11630	0.00409
YIL160C	YAL065C	9	41444	40191	1	11630	0.00002
YKR009C	YAL065C	11	456697	453995	1	11630	0.00000
YOL147C	YAL065C	15	48642	47932	1	11630	0.00094
YAR068W	YAL065C	1	222397	222882	1	11630	0.01459
YHR211W	YAL065C	8	525392	528619	1	11630	0.00000
YHR215W	YAL065C	8	552099	553502	1	11630	0.03673
YLR284C	YAL065C	12	707042	706200	1	11630	0.00018
YAR071W	YAL065C	1	225451	226854	1	11630	0.04670
YAL056W	YAL065C	1	39260	41902	1	11630	0.01399
YKL188C	YAL065C	11	88791	86230	1	11630	0.00000
YPL147W	YAL065C	16	273254	275866	1	11630	0.01629
YGL205W	YAL065C	7	108162	110408	1	11630	0.00000
YDR243C	YAL065C	4	950280	948514	1	11630	0.02770
YJR020W	YAL065C	10	467994	468326	1	11630	0.00011
YAL062W	YAL065C	1	31568	32941	1	11630	0.00000
YAL067C	YAL065C	1	9017	7236	1	11630	0.00000
YER015W	YAL065C	5	184540	186774	1	11632	0.00000
YAL055W	YAL065C	1	42178	42720	1	11632	0.00000
YAL048C	YAL065C	1	54790	52802	1	11632	0.00000
YDR247W	YAL065C	4	956009	957394	1	11632	0.04284
YAL060W	YAL065C	1	35156	36304	1	11632	0.00000
YJL196C	YAL065C	10	68781	67849	1	11632	0.00000
YOR363C	YAL065C	15	1023210	1020220	1	11632	0.00044
YGL154C	YAL065C	7	216101	215283	1	11632	0.00030
YDR256C	YAL065C	4	969676	968129	1	11632	0.00025
YAL049C	YAL065C	1	52596	51856	1	11632	0.00000
YHR214W-A	YAL065C	8	543008	543493	1	11632	0.01046
YOL002C	YAL065C	15	324365	323412	1	11632	0.00044
YAL040C	YAL065C	1	67521	65779	1	11632	0.01217
YJR019C	YAL065C	10	468274	467225	1	11632	0.00000
YHR140W	YAL065C	8	380575	381294	1	11632	0.00023
YPR128C	YAL065C	16	792200	791214	1	11632	0.00409
YIL160C	YAL065C	9	41444	40191	1	11632	0.00002
YKR009C	YAL065C	11	456697	453995	1	11632	0.00000
YOL147C	YAL065C	15	48642	47932	1	11632	0.00094
YAR068W	YAL065C	1	222397	222882	1	11632	0.01459
YHR211W	YAL065C	8	525392	528619	1	11632	0.00000
YHR215W	YAL065C	8	552099	553502	1	11632	0.03673
YLR284C	YAL065C	12	707042	706200	1	11632	0.00018
YAR071W	YAL065C	1	225451	226854	1	11632	0.04670
YAL056W	YAL065C	1	39260	41902	1	11632	0.01399
YKL188C	YAL065C	11	88791	86230	1	11632	0.00000
YPL147W	YAL065C	16	273254	275866	1	11632	0.01629
YGL205W	YAL065C	7	108162	110408	1	11632	0.00000
YDR243C	YAL065C	4	950280	948514	1	11632	0.02770
YJR020W	YAL065C	10	467994	468326	1	11632	0.00011
YAL062W	YAL065C	1	31568	32941	1	11632	0.00000
YAL067C	YAL065C	1	9017	7236	1	11632	0.00000
YER015W	YAL065C	5	184540	186774	1	11638	0.00000
YAL055W	YAL065C	1	42178	42720	1	11638	0.00000
YAL048C	YAL065C	1	54790	52802	1	11638	0.00002
YAL060W	YAL065C	1	35156	36304	1	11638	0.00000
YJL196C	YAL065C	10	68781	67849	1	11638	0.00000
YOR363C	YAL065C	15	1023210	1020220	1	11638	0.00292
YGL154C	YAL065C	7	216101	215283	1	11638	0.00461
YDR256C	YAL065C	4	969676	968129	1	11638	0.00747
YAL049C	YAL065C	1	52596	51856	1	11638	0.00000
YHR214W-A	YAL065C	8	543008	543493	1	11638	0.02664
YOL002C	YAL065C	15	324365	323412	1	11638	0.00177
YAL040C	YAL065C	1	67521	65779	1	11638	0.04383
YJR019C	YAL065C	10	468274	467225	1	11638	0.00000
YHR140W	YAL065C	8	380575	381294	1	11638	0.00090
YPR128C	YAL065C	16	792200	791214	1	11638	0.00541
YIL160C	YAL065C	9	41444	40191	1	11638	0.00004
YKR009C	YAL065C	11	456697	453995	1	11638	0.00000
YOL147C	YAL065C	15	48642	47932	1	11638	0.00310
YAR068W	YAL065C	1	222397	222882	1	11638	0.03422
YHR211W	YAL065C	8	525392	528619	1	11638	0.00000
YLR284C	YAL065C	12	707042	706200	1	11638	0.00025
YAL056W	YAL065C	1	39260	41902	1	11638	0.01710
YKL188C	YAL065C	11	88791	86230	1	11638	0.00000
YGL205W	YAL065C	7	108162	110408	1	11638	0.00000
YJR020W	YAL065C	10	467994	468326	1	11638	0.00031
YAL062W	YAL065C	1	31568	32941	1	11638	0.00000
YAL067C	YAL065C	1	9017	7236	1	11638	0.00000
YER015W	YAL065C	5	184540	186774	1	11640	0.00000
YAL055W	YAL065C	1	42178	42720	1	11640	0.00000
YAL048C	YAL065C	1	54790	52802	1	11640	0.00002
YAL060W	YAL065C	1	35156	36304	1	11640	0.00000
YJL196C	YAL065C	10	68781	67849	1	11640	0.00000
YOR363C	YAL065C	15	1023210	1020220	1	11640	0.00292
YGL154C	YAL065C	7	216101	215283	1	11640	0.00461
YDR256C	YAL065C	4	969676	968129	1	11640	0.00747
YAL049C	YAL065C	1	52596	51856	1	11640	0.00000
YHR214W-A	YAL065C	8	543008	543493	1	11640	0.02664
YOL002C	YAL065C	15	324365	323412	1	11640	0.00177
YAL040C	YAL065C	1	67521	65779	1	11640	0.04383
YJR019C	YAL065C	10	468274	467225	1	11640	0.00000
YHR140W	YAL065C	8	380575	381294	1	11640	0.00090
YPR128C	YAL065C	16	792200	791214	1	11640	0.00541
YIL160C	YAL065C	9	41444	40191	1	11640	0.00004
YKR009C	YAL065C	11	456697	453995	1	11640	0.00000
YOL147C	YAL065C	15	48642	47932	1	11640	0.00310
YAR068W	YAL065C	1	222397	222882	1	11640	0.03422
YHR211W	YAL065C	8	525392	528619	1	11640	0.00000
YLR284C	YAL065C	12	707042	706200	1	11640	0.00025
YAL056W	YAL065C	1	39260	41902	1	11640	0.01710
YKL188C	YAL065C	11	88791	86230	1	11640	0.00000
YGL205W	YAL065C	7	108162	110408	1	11640	0.00000
YJR020W	YAL065C	10	467994	468326	1	11640	0.00031
YAL062W	YAL065C	1	31568	32941	1	11640	0.00000
YAL067C	YAL065C	1	9017	7236	1	11640	0.00000
YER015W	YAL065C	5	184540	186774	1	11642	0.00000
YAL055W	YAL065C	1	42178	42720	1	11642	0.00000
YAL048C	YAL065C	1	54790	52802	1	11642	0.00000
YDR247W	YAL065C	4	956009	957394	1	11642	0.04284
YAL060W	YAL065C	1	35156	36304	1	11642	0.00000
YJL196C	YAL065C	10	68781	67849	1	11642	0.00000
YOR363C	YAL065C	15	1023210	1020220	1	11642	0.00044
YGL154C	YAL065C	7	216101	215283	1	11642	0.00030
YDR256C	YAL065C	4	969676	968129	1	11642	0.00025
YAL049C	YAL065C	1	52596	51856	1	11642	0.00000
YHR214W-A	YAL065C	8	543008	543493	1	11642	0.01046
YOL002C	YAL065C	15	324365	323412	1	11642	0.00044
YAL040C	YAL065C	1	67521	65779	1	11642	0.01217
YJR019C	YAL065C	10	468274	467225	1	11642	0.00000
YHR140W	YAL065C	8	380575	381294	1	11642	0.00023
YPR128C	YAL065C	16	792200	791214	1	11642	0.00409
YIL160C	YAL065C	9	41444	40191	1	11642	0.00002
YKR009C	YAL065C	11	456697	453995	1	11642	0.00000
YOL147C	YAL065C	15	48642	47932	1	11642	0.00094
YAR068W	YAL065C	1	222397	222882	1	11642	0.01459
YHR211W	YAL065C	8	525392	528619	1	11642	0.00000
YHR215W	YAL065C	8	552099	553502	1	11642	0.03673
YLR284C	YAL065C	12	707042	706200	1	11642	0.00018
YAR071W	YAL065C	1	225451	226854	1	11642	0.04670
YAL056W	YAL065C	1	39260	41902	1	11642	0.01399
YKL188C	YAL065C	11	88791	86230	1	11642	0.00000
YPL147W	YAL065C	16	273254	275866	1	11642	0.01629
YGL205W	YAL065C	7	108162	110408	1	11642	0.00000
YDR243C	YAL065C	4	950280	948514	1	11642	0.02770
YJR020W	YAL065C	10	467994	468326	1	11642	0.00011
YAL062W	YAL065C	1	31568	32941	1	11642	0.00000
YAL067C	YAL065C	1	9017	7236	1	11642	0.00000
YER015W	gAL01	5	184540	186774	1	16984	0.00000
YAL055W	gAL01	1	42178	42720	1	16984	0.00000
YAL048C	gAL01	1	54790	52802	1	16984	0.00007
YAL060W	gAL01	1	35156	36304	1	16984	0.00000
YJL196C	gAL01	10	68781	67849	1	16984	0.00000
YOR363C	gAL01	15	1023210	1020220	1	16984	0.00263
YGL154C	gAL01	7	216101	215283	1	16984	0.00166
YDR256C	gAL01	4	969676	968129	1	16984	0.00350
YAL049C	gAL01	1	52596	51856	1	16984	0.00000
YHR214W-A	gAL01	8	543008	543493	1	16984	0.01543
YOL002C	gAL01	15	324365	323412	1	16984	0.00224
YJR019C	gAL01	10	468274	467225	1	16984	0.00000
YHR140W	gAL01	8	380575	381294	1	16984	0.00314
YPR128C	gAL01	16	792200	791214	1	16984	0.00366
YIL160C	gAL01	9	41444	40191	1	16984	0.00002
YKR009C	gAL01	11	456697	453995	1	16984	0.00000
YOL147C	gAL01	15	48642	47932	1	16984	0.00424
YAR068W	gAL01	1	222397	222882	1	16984	0.02173
YHR211W	gAL01	8	525392	528619	1	16984	0.00000
YLR284C	gAL01	12	707042	706200	1	16984	0.00035
YAL056W	gAL01	1	39260	41902	1	16984	0.00734
YKL188C	gAL01	11	88791	86230	1	16984	0.00000
YGL205W	gAL01	7	108162	110408	1	16984	0.00000
YJR020W	gAL01	10	467994	468326	1	16984	0.00172
YAL062W	gAL01	1	31568	32941	1	16984	0.00000
YAL067C	gAL01	1	9017	7236	1	16984	0.00000
YER015W	NAL012W	5	184540	186774	1	19873	0.00000
YAL055W	NAL012W	1	42178	42720	1	19873	0.00000
YAL048C	NAL012W	1	54790	52802	1	19873	0.00007
YAL060W	NAL012W	1	35156	36304	1	19873	0.00000
YJL196C	NAL012W	10	68781	67849	1	19873	0.00000
YOR363C	NAL012W	15	1023210	1020220	1	19873	0.00263
YGL154C	NAL012W	7	216101	215283	1	19873	0.00166
YDR256C	NAL012W	4	969676	968129	1	19873	0.00350
YAL049C	NAL012W	1	52596	51856	1	19873	0.00000
YHR214W-A	NAL012W	8	543008	543493	1	19873	0.01543
YOL002C	NAL012W	15	324365	323412	1	19873	0.00224
YJR019C	NAL012W	10	468274	467225	1	19873	0.00000
YHR140W	NAL012W	8	380575	381294	1	19873	0.00314
YPR128C	NAL012W	16	792200	791214	1	19873	0.00366
YIL160C	NAL012W	9	41444	40191	1	19873	0.00002
YKR009C	NAL012W	11	456697	453995	1	19873	0.00000
YOL147C	NAL012W	15	48642	47932	1	19873	0.00424
YAR068W	NAL012W	1	222397	222882	1	19873	0.02173
YHR211W	NAL012W	8	525392	528619	1	19873	0.00000
YLR284C	NAL012W	12	707042	706200	1	19873	0.00035
YAL056W	NAL012W	1	39260	41902	1	19873	0.00734
YKL188C	NAL012W	11	88791	86230	1	19873	0.00000
YGL205W	NAL012W	7	108162	110408	1	19873	0.00000
YJR020W	NAL012W	10	467994	468326	1	19873	0.00172
YAL062W	NAL012W	1	31568	32941	1	19873	0.00000
YAL067C	NAL012W	1	9017	7236	1	19873	0.00000
YER015W	NAL012W	5	184540	186774	1	19876	0.00000
YAL055W	NAL012W	1	42178	42720	1	19876	0.00000
YAL048C	NAL012W	1	54790	52802	1	19876	0.00007
YAL060W	NAL012W	1	35156	36304	1	19876	0.00000
YJL196C	NAL012W	10	68781	67849	1	19876	0.00000
YOR363C	NAL012W	15	1023210	1020220	1	19876	0.00263
YGL154C	NAL012W	7	216101	215283	1	19876	0.00166
YDR256C	NAL012W	4	969676	968129	1	19876	0.00350
YAL049C	NAL012W	1	52596	51856	1	19876	0.00000
YHR214W-A	NAL012W	8	543008	543493	1	19876	0.01543
YOL002C	NAL012W	15	324365	323412	1	19876	0.00224
YJR019C	NAL012W	10	468274	467225	1	19876	0.00000
YHR140W	NAL012W	8	380575	381294	1	19876	0.00314
YPR128C	NAL012W	16	792200	791214	1	19876	0.00366
YIL160C	NAL012W	9	41444	40191	1	19876	0.00002
YKR009C	NAL012W	11	456697	453995	1	19876	0.00000
YOL147C	NAL012W	15	48642	47932	1	19876	0.00424
YAR068W	NAL012W	1	222397	222882	1	19876	0.02173
YHR211W	NAL012W	8	525392	528619	1	19876	0.00000
YLR284C	NAL012W	12	707042	706200	1	19876	0.00035
YAL056W	NAL012W	1	39260	41902	1	19876	0.00734
YKL188C	NAL012W	11	88791	86230	1	19876	0.00000
YGL205W	NAL012W	7	108162	110408	1	19876	0.00000
YJR020W	NAL012W	10	467994	468326	1	19876	0.00172
YAL062W	NAL012W	1	31568	32941	1	19876	0.00000
YAL067C	NAL012W	1	9017	7236	1	19876	0.00000
YER015W	NAL012W	5	184540	186774	1	19879	0.00000
YAL055W	NAL012W	1	42178	42720	1	19879	0.00000
YAL048C	NAL012W	1	54790	52802	1	19879	0.00007
YAL060W	NAL012W	1	35156	36304	1	19879	0.00000
YJL196C	NAL012W	10	68781	67849	1	19879	0.00000
YOR363C	NAL012W	15	1023210	1020220	1	19879	0.00263
YGL154C	NAL012W	7	216101	215283	1	19879	0.00166
YDR256C	NAL012W	4	969676	968129	1	19879	0.00350
YAL049C	NAL012W	1	52596	51856	1	19879	0.00000
YHR214W-A	NAL012W	8	543008	543493	1	19879	0.01543
YOL002C	NAL012W	15	324365	323412	1	19879	0.00224
YJR019C	NAL012W	10	468274	467225	1	19879	0.00000
YHR140W	NAL012W	8	380575	381294	1	19879	0.00314
YPR128C	NAL012W	16	792200	791214	1	19879	0.00366
YIL160C	NAL012W	9	41444	40191	1	19879	0.00002
YKR009C	NAL012W	11	456697	453995	1	19879	0.00000
YOL147C	NAL012W	15	48642	47932	1	19879	0.00424
YAR068W	NAL012W	1	222397	222882	1	19879	0.02173
YHR211W	NAL012W	8	525392	528619	1	19879	0.00000
YLR284C	NAL012W	12	707042	706200	1	19879	0.00035
YAL056W	NAL012W	1	39260	41902	1	19879	0.00734
YKL188C	NAL012W	11	88791	86230	1	19879	0.00000
YGL205W	NAL012W	7	108162	110408	1	19879	0.00000
YJR020W	NAL012W	10	467994	468326	1	19879	0.00172
YAL062W	NAL012W	1	31568	32941	1	19879	0.00000
YAL067C	NAL012W	1	9017	7236	1	19879	0.00000
YER015W	NAL012W	5	184540	186774	1	19885	0.00007
YAL055W	NAL012W	1	42178	42720	1	19885	0.00000
YAL048C	NAL012W	1	54790	52802	1	19885	0.00042
YAL060W	NAL012W	1	35156	36304	1	19885	0.00000
YJL196C	NAL012W	10	68781	67849	1	19885	0.00001
YGL154C	NAL012W	7	216101	215283	1	19885	0.02077
YDR256C	NAL012W	4	969676	968129	1	19885	0.02616
YAL049C	NAL012W	1	52596	51856	1	19885	0.00000
YHR214W-A	NAL012W	8	543008	543493	1	19885	0.02037
YOL002C	NAL012W	15	324365	323412	1	19885	0.00455
YJR019C	NAL012W	10	468274	467225	1	19885	0.00002
YHR140W	NAL012W	8	380575	381294	1	19885	0.04427
YPR128C	NAL012W	16	792200	791214	1	19885	0.03311
YIL160C	NAL012W	9	41444	40191	1	19885	0.00152
YKR009C	NAL012W	11	456697	453995	1	19885	0.00005
YOL147C	NAL012W	15	48642	47932	1	19885	0.02508
YAR068W	NAL012W	1	222397	222882	1	19885	0.02567
YHR211W	NAL012W	8	525392	528619	1	19885	0.00000
YLR284C	NAL012W	12	707042	706200	1	19885	0.01926
YAL056W	NAL012W	1	39260	41902	1	19885	0.01845
YKL188C	NAL012W	11	88791	86230	1	19885	0.00000
YGL205W	NAL012W	7	108162	110408	1	19885	0.00001
YJR020W	NAL012W	10	467994	468326	1	19885	0.00229
YAL062W	NAL012W	1	31568	32941	1	19885	0.00000
YAL067C	NAL012W	1	9017	7236	1	19885	0.00000
YER015W	YAL064W	5	184540	186774	1	21628	0.00000
YAL055W	YAL064W	1	42178	42720	1	21628	0.00000
YAL048C	YAL064W	1	54790	52802	1	21628	0.00000
YDR247W	YAL064W	4	956009	957394	1	21628	0.04284
YAL060W	YAL064W	1	35156	36304	1	21628	0.00000
YJL196C	YAL064W	10	68781	67849	1	21628	0.00000
YOR363C	YAL064W	15	1023210	1020220	1	21628	0.00044
YGL154C	YAL064W	7	216101	215283	1	21628	0.00030
YDR256C	YAL064W	4	969676	968129	1	21628	0.00025
YAL049C	YAL064W	1	52596	51856	1	21628	0.00000
YHR214W-A	YAL064W	8	543008	543493	1	21628	0.01046
YOL002C	YAL064W	15	324365	323412	1	21628	0.00044
YAL040C	YAL064W	1	67521	65779	1	21628	0.01217
YJR019C	YAL064W	10	468274	467225	1	21628	0.00000
YHR140W	YAL064W	8	380575	381294	1	21628	0.00023
YPR128C	YAL064W	16	792200	791214	1	21628	0.00409
YIL160C	YAL064W	9	41444	40191	1	21628	0.00002
YKR009C	YAL064W	11	456697	453995	1	21628	0.00000
YOL147C	YAL064W	15	48642	47932	1	21628	0.00094
YAR068W	YAL064W	1	222397	222882	1	21628	0.01459
YHR211W	YAL064W	8	525392	528619	1	21628	0.00000
YHR215W	YAL064W	8	552099	553502	1	21628	0.03673
YLR284C	YAL064W	12	707042	706200	1	21628	0.00018
YAR071W	YAL064W	1	225451	226854	1	21628	0.04670
YAL056W	YAL064W	1	39260	41902	1	21628	0.01399
YKL188C	YAL064W	11	88791	86230	1	21628	0.00000
YPL147W	YAL064W	16	273254	275866	1	21628	0.01629
YGL205W	YAL064W	7	108162	110408	1	21628	0.00000
YDR243C	YAL064W	4	950280	948514	1	21628	0.02770
YJR020W	YAL064W	10	467994	468326	1	21628	0.00011
YAL062W	YAL064W	1	31568	32941	1	21628	0.00000
YAL067C	YAL064W	1	9017	7236	1	21628	0.00000
YER015W	NAL009W	5	184540	186774	1	23780	0.00020
YAL055W	NAL009W	1	42178	42720	1	23780	0.00000
YAL048C	NAL009W	1	54790	52802	1	23780	0.00464
YAL060W	NAL009W	1	35156	36304	1	23780	0.00000
YJL196C	NAL009W	10	68781	67849	1	23780	0.00002
YGL154C	NAL009W	7	216101	215283	1	23780	0.01416
YDR256C	NAL009W	4	969676	968129	1	23780	0.01174
YAL049C	NAL009W	1	52596	51856	1	23780	0.00000
YHR214W-A	NAL009W	8	543008	543493	1	23780	0.03886
YOL002C	NAL009W	15	324365	323412	1	23780	0.01184
YJR019C	NAL009W	10	468274	467225	1	23780	0.00010
YIL160C	NAL009W	9	41444	40191	1	23780	0.00411
YKR009C	NAL009W	11	456697	453995	1	23780	0.00013
YOL147C	NAL009W	15	48642	47932	1	23780	0.02518
YAR068W	NAL009W	1	222397	222882	1	23780	0.04290
YHR211W	NAL009W	8	525392	528619	1	23780	0.00000
YLR284C	NAL009W	12	707042	706200	1	23780	0.02415
YAL056W	NAL009W	1	39260	41902	1	23780	0.01829
YKL188C	NAL009W	11	88791	86230	1	23780	0.00002
YGL205W	NAL009W	7	108162	110408	1	23780	0.00004
YJR020W	NAL009W	10	467994	468326	1	23780	0.00741
YAL062W	NAL009W	1	31568	32941	1	23780	0.00000
YAL067C	NAL009W	1	9017	7236	1	23780	0.00000
YER015W	NAL009W	5	184540	186774	1	23812	0.00039
YAL055W	NAL009W	1	42178	42720	1	23812	0.00000
YAL048C	NAL009W	1	54790	52802	1	23812	0.00768
YAL060W	NAL009W	1	35156	36304	1	23812	0.00000
YJL196C	NAL009W	10	68781	67849	1	23812	0.00008
YGL154C	NAL009W	7	216101	215283	1	23812	0.02041
YDR256C	NAL009W	4	969676	968129	1	23812	0.01431
YAL049C	NAL009W	1	52596	51856	1	23812	0.00001
YOL002C	NAL009W	15	324365	323412	1	23812	0.00499
YJR019C	NAL009W	10	468274	467225	1	23812	0.00104
YIL160C	NAL009W	9	41444	40191	1	23812	0.01676
YKR009C	NAL009W	11	456697	453995	1	23812	0.00038
YOL147C	NAL009W	15	48642	47932	1	23812	0.02748
YHR211W	NAL009W	8	525392	528619	1	23812	0.00000
YEL049W	NAL009W	5	63728	64090	1	23812	0.02150
YLR284C	NAL009W	12	707042	706200	1	23812	0.04701
YKL188C	NAL009W	11	88791	86230	1	23812	0.00004
YGL205W	NAL009W	7	108162	110408	1	23812	0.00010
YJR020W	NAL009W	10	467994	468326	1	23812	0.00302
YAL062W	NAL009W	1	31568	32941	1	23812	0.00000
YAL067C	NAL009W	1	9017	7236	1	23812	0.00000
YER015W	NAL009W	5	184540	186774	1	23813	0.00020
YAL055W	NAL009W	1	42178	42720	1	23813	0.00000
YAL048C	NAL009W	1	54790	52802	1	23813	0.00464
YAL060W	NAL009W	1	35156	36304	1	23813	0.00000
YJL196C	NAL009W	10	68781	67849	1	23813	0.00002
YGL154C	NAL009W	7	216101	215283	1	23813	0.01416
YDR256C	NAL009W	4	969676	968129	1	23813	0.01174
YAL049C	NAL009W	1	52596	51856	1	23813	0.00000
YHR214W-A	NAL009W	8	543008	543493	1	23813	0.03886
YOL002C	NAL009W	15	324365	323412	1	23813	0.01184
YJR019C	NAL009W	10	468274	467225	1	23813	0.00010
YIL160C	NAL009W	9	41444	40191	1	23813	0.00411
YKR009C	NAL009W	11	456697	453995	1	23813	0.00013
YOL147C	NAL009W	15	48642	47932	1	23813	0.02518
YAR068W	NAL009W	1	222397	222882	1	23813	0.04290
YHR211W	NAL009W	8	525392	528619	1	23813	0.00000
YLR284C	NAL009W	12	707042	706200	1	23813	0.02415
YAL056W	NAL009W	1	39260	41902	1	23813	0.01829
YKL188C	NAL009W	11	88791	86230	1	23813	0.00002
YGL205W	NAL009W	7	108162	110408	1	23813	0.00004
YJR020W	NAL009W	10	467994	468326	1	23813	0.00741
YAL062W	NAL009W	1	31568	32941	1	23813	0.00000
YAL067C	NAL009W	1	9017	7236	1	23813	0.00000
YER015W	NAL009W	5	184540	186774	1	23814	0.00007
YAL055W	NAL009W	1	42178	42720	1	23814	0.00000
YAL048C	NAL009W	1	54790	52802	1	23814	0.00042
YAL060W	NAL009W	1	35156	36304	1	23814	0.00000
YJL196C	NAL009W	10	68781	67849	1	23814	0.00001
YGL154C	NAL009W	7	216101	215283	1	23814	0.02077
YDR256C	NAL009W	4	969676	968129	1	23814	0.02616
YAL049C	NAL009W	1	52596	51856	1	23814	0.00000
YHR214W-A	NAL009W	8	543008	543493	1	23814	0.02037
YOL002C	NAL009W	15	324365	323412	1	23814	0.00455
YJR019C	NAL009W	10	468274	467225	1	23814	0.00002
YHR140W	NAL009W	8	380575	381294	1	23814	0.04427
YPR128C	NAL009W	16	792200	791214	1	23814	0.03311
YIL160C	NAL009W	9	41444	40191	1	23814	0.00152
YKR009C	NAL009W	11	456697	453995	1	23814	0.00005
YOL147C	NAL009W	15	48642	47932	1	23814	0.02508
YAR068W	NAL009W	1	222397	222882	1	23814	0.02567
YHR211W	NAL009W	8	525392	528619	1	23814	0.00000
YLR284C	NAL009W	12	707042	706200	1	23814	0.01926
YAL056W	NAL009W	1	39260	41902	1	23814	0.01845
YKL188C	NAL009W	11	88791	86230	1	23814	0.00000
YGL205W	NAL009W	7	108162	110408	1	23814	0.00001
YJR020W	NAL009W	10	467994	468326	1	23814	0.00229
YAL062W	NAL009W	1	31568	32941	1	23814	0.00000
YAL067C	NAL009W	1	9017	7236	1	23814	0.00000
YER015W	NAL009W	5	184540	186774	1	23815	0.00007
YAL055W	NAL009W	1	42178	42720	1	23815	0.00000
YAL048C	NAL009W	1	54790	52802	1	23815	0.00042
YAL060W	NAL009W	1	35156	36304	1	23815	0.00000
YJL196C	NAL009W	10	68781	67849	1	23815	0.00001
YGL154C	NAL009W	7	216101	215283	1	23815	0.02077
YDR256C	NAL009W	4	969676	968129	1	23815	0.02616
YAL049C	NAL009W	1	52596	51856	1	23815	0.00000
YHR214W-A	NAL009W	8	543008	543493	1	23815	0.02037
YOL002C	NAL009W	15	324365	323412	1	23815	0.00455
YJR019C	NAL009W	10	468274	467225	1	23815	0.00002
YHR140W	NAL009W	8	380575	381294	1	23815	0.04427
YPR128C	NAL009W	16	792200	791214	1	23815	0.03311
YIL160C	NAL009W	9	41444	40191	1	23815	0.00152
YKR009C	NAL009W	11	456697	453995	1	23815	0.00005
YOL147C	NAL009W	15	48642	47932	1	23815	0.02508
YAR068W	NAL009W	1	222397	222882	1	23815	0.02567
YHR211W	NAL009W	8	525392	528619	1	23815	0.00000
YLR284C	NAL009W	12	707042	706200	1	23815	0.01926
YAL056W	NAL009W	1	39260	41902	1	23815	0.01845
YKL188C	NAL009W	11	88791	86230	1	23815	0.00000
YGL205W	NAL009W	7	108162	110408	1	23815	0.00001
YJR020W	NAL009W	10	467994	468326	1	23815	0.00229
YAL062W	NAL009W	1	31568	32941	1	23815	0.00000
YAL067C	NAL009W	1	9017	7236	1	23815	0.00000
YER015W	NAL009W	5	184540	186774	1	23816	0.00007
YAL055W	NAL009W	1	42178	42720	1	23816	0.00000
YAL048C	NAL009W	1	54790	52802	1	23816	0.00042
YAL060W	NAL009W	1	35156	36304	1	23816	0.00000
YJL196C	NAL009W	10	68781	67849	1	23816	0.00001
YGL154C	NAL009W	7	216101	215283	1	23816	0.02077
YDR256C	NAL009W	4	969676	968129	1	23816	0.02616
YAL049C	NAL009W	1	52596	51856	1	23816	0.00000
YHR214W-A	NAL009W	8	543008	543493	1	23816	0.02037
YOL002C	NAL009W	15	324365	323412	1	23816	0.00455
YJR019C	NAL009W	10	468274	467225	1	23816	0.00002
YHR140W	NAL009W	8	380575	381294	1	23816	0.04427
YPR128C	NAL009W	16	792200	791214	1	23816	0.03311
YIL160C	NAL009W	9	41444	40191	1	23816	0.00152
YKR009C	NAL009W	11	456697	453995	1	23816	0.00005
YOL147C	NAL009W	15	48642	47932	1	23816	0.02508
YAR068W	NAL009W	1	222397	222882	1	23816	0.02567
YHR211W	NAL009W	8	525392	528619	1	23816	0.00000
YLR284C	NAL009W	12	707042	706200	1	23816	0.01926
YAL056W	NAL009W	1	39260	41902	1	23816	0.01845
YKL188C	NAL009W	11	88791	86230	1	23816	0.00000
YGL205W	NAL009W	7	108162	110408	1	23816	0.00001
YJR020W	NAL009W	10	467994	468326	1	23816	0.00229
YAL062W	NAL009W	1	31568	32941	1	23816	0.00000
YAL067C	NAL009W	1	9017	7236	1	23816	0.00000
YER015W	NAL008C	5	184540	186774	1	29107	0.00000
YAL055W	NAL008C	1	42178	42720	1	29107	0.00000
YAL048C	NAL008C	1	54790	52802	1	29107	0.00007
YAL060W	NAL008C	1	35156	36304	1	29107	0.00000
YJL196C	NAL008C	10	68781	67849	1	29107	0.00000
YOR363C	NAL008C	15	1023210	1020220	1	29107	0.00263
YGL154C	NAL008C	7	216101	215283	1	29107	0.00166
YDR256C	NAL008C	4	969676	968129	1	29107	0.00350
YAL049C	NAL008C	1	52596	51856	1	29107	0.00000
YHR214W-A	NAL008C	8	543008	543493	1	29107	0.01543
YOL002C	NAL008C	15	324365	323412	1	29107	0.00224
YJR019C	NAL008C	10	468274	467225	1	29107	0.00000
YHR140W	NAL008C	8	380575	381294	1	29107	0.00314
YPR128C	NAL008C	16	792200	791214	1	29107	0.00366
YIL160C	NAL008C	9	41444	40191	1	29107	0.00002
YKR009C	NAL008C	11	456697	453995	1	29107	0.00000
YOL147C	NAL008C	15	48642	47932	1	29107	0.00424
YAR068W	NAL008C	1	222397	222882	1	29107	0.02173
YHR211W	NAL008C	8	525392	528619	1	29107	0.00000
YLR284C	NAL008C	12	707042	706200	1	29107	0.00035
YAL056W	NAL008C	1	39260	41902	1	29107	0.00734
YKL188C	NAL008C	11	88791	86230	1	29107	0.00000
YGL205W	NAL008C	7	108162	110408	1	29107	0.00000
YJR020W	NAL008C	10	467994	468326	1	29107	0.00172
YAL062W	NAL008C	1	31568	32941	1	29107	0.00000
YAL067C	NAL008C	1	9017	7236	1	29107	0.00000
YER015W	NAL008C	5	184540	186774	1	29110	0.00000
YAL055W	NAL008C	1	42178	42720	1	29110	0.00000
YAL048C	NAL008C	1	54790	52802	1	29110	0.00007
YAL060W	NAL008C	1	35156	36304	1	29110	0.00000
YJL196C	NAL008C	10	68781	67849	1	29110	0.00000
YOR363C	NAL008C	15	1023210	1020220	1	29110	0.00263
YGL154C	NAL008C	7	216101	215283	1	29110	0.00166
YDR256C	NAL008C	4	969676	968129	1	29110	0.00350
YAL049C	NAL008C	1	52596	51856	1	29110	0.00000
YHR214W-A	NAL008C	8	543008	543493	1	29110	0.01543
YOL002C	NAL008C	15	324365	323412	1	29110	0.00224
YJR019C	NAL008C	10	468274	467225	1	29110	0.00000
YHR140W	NAL008C	8	380575	381294	1	29110	0.00314
YPR128C	NAL008C	16	792200	791214	1	29110	0.00366
YIL160C	NAL008C	9	41444	40191	1	29110	0.00002
YKR009C	NAL008C	11	456697	453995	1	29110	0.00000
YOL147C	NAL008C	15	48642	47932	1	29110	0.00424
YAR068W	NAL008C	1	222397	222882	1	29110	0.02173
YHR211W	NAL008C	8	525392	528619	1	29110	0.00000
YLR284C	NAL008C	12	707042	706200	1	29110	0.00035
YAL056W	NAL008C	1	39260	41902	1	29110	0.00734
YKL188C	NAL008C	11	88791	86230	1	29110	0.00000
YGL205W	NAL008C	7	108162	110408	1	29110	0.00000
YJR020W	NAL008C	10	467994	468326	1	29110	0.00172
YAL062W	NAL008C	1	31568	32941	1	29110	0.00000
YAL067C	NAL008C	1	9017	7236	1	29110	0.00000
YER015W	NAL007W	5	184540	186774	1	29969	0.00000
YAL055W	NAL007W	1	42178	42720	1	29969	0.00000
YAL048C	NAL007W	1	54790	52802	1	29969	0.00007
YAL060W	NAL007W	1	35156	36304	1	29969	0.00000
YJL196C	NAL007W	10	68781	67849	1	29969	0.00000
YOR363C	NAL007W	15	1023210	1020220	1	29969	0.00263
YGL154C	NAL007W	7	216101	215283	1	29969	0.00166
YDR256C	NAL007W	4	969676	968129	1	29969	0.00350
YAL049C	NAL007W	1	52596	51856	1	29969	0.00000
YHR214W-A	NAL007W	8	543008	543493	1	29969	0.01543
YOL002C	NAL007W	15	324365	323412	1	29969	0.00224
YJR019C	NAL007W	10	468274	467225	1	29969	0.00000
YHR140W	NAL007W	8	380575	381294	1	29969	0.00314
YPR128C	NAL007W	16	792200	791214	1	29969	0.00366
YIL160C	NAL007W	9	41444	40191	1	29969	0.00002
YKR009C	NAL007W	11	456697	453995	1	29969	0.00000
YOL147C	NAL007W	15	48642	47932	1	29969	0.00424
YAR068W	NAL007W	1	222397	222882	1	29969	0.02173
YHR211W	NAL007W	8	525392	528619	1	29969	0.00000
YLR284C	NAL007W	12	707042	706200	1	29969	0.00035
YAL056W	NAL007W	1	39260	41902	1	29969	0.00734
YKL188C	NAL007W	11	88791	86230	1	29969	0.00000
YGL205W	NAL007W	7	108162	110408	1	29969	0.00000
YJR020W	NAL007W	10	467994	468326	1	29969	0.00172
YAL062W	NAL007W	1	31568	32941	1	29969	0.00000
YAL067C	NAL007W	1	9017	7236	1	29969	0.00000
YER015W	NAL007W	5	184540	186774	1	29975	0.00000
YAL055W	NAL007W	1	42178	42720	1	29975	0.00000
YAL048C	NAL007W	1	54790	52802	1	29975	0.00007
YAL060W	NAL007W	1	35156	36304	1	29975	0.00000
YJL196C	NAL007W	10	68781	67849	1	29975	0.00000
YOR363C	NAL007W	15	1023210	1020220	1	29975	0.00263
YGL154C	NAL007W	7	216101	215283	1	29975	0.00166
YDR256C	NAL007W	4	969676	968129	1	29975	0.00350
YAL049C	NAL007W	1	52596	51856	1	29975	0.00000
YHR214W-A	NAL007W	8	543008	543493	1	29975	0.01543
YOL002C	NAL007W	15	324365	323412	1	29975	0.00224
YJR019C	NAL007W	10	468274	467225	1	29975	0.00000
YHR140W	NAL007W	8	380575	381294	1	29975	0.00314
YPR128C	NAL007W	16	792200	791214	1	29975	0.00366
YIL160C	NAL007W	9	41444	40191	1	29975	0.00002
YKR009C	NAL007W	11	456697	453995	1	29975	0.00000
YOL147C	NAL007W	15	48642	47932	1	29975	0.00424
YAR068W	NAL007W	1	222397	222882	1	29975	0.02173
YHR211W	NAL007W	8	525392	528619	1	29975	0.00000
YLR284C	NAL007W	12	707042	706200	1	29975	0.00035
YAL056W	NAL007W	1	39260	41902	1	29975	0.00734
YKL188C	NAL007W	11	88791	86230	1	29975	0.00000
YGL205W	NAL007W	7	108162	110408	1	29975	0.00000
YJR020W	NAL007W	10	467994	468326	1	29975	0.00172
YAL062W	NAL007W	1	31568	32941	1	29975	0.00000
YAL067C	NAL007W	1	9017	7236	1	29975	0.00000
YER015W	NAL007W	5	184540	186774	1	29978	0.00000
YAL055W	NAL007W	1	42178	42720	1	29978	0.00000
YAL048C	NAL007W	1	54790	52802	1	29978	0.00007
YAL060W	NAL007W	1	35156	36304	1	29978	0.00000
YJL196C	NAL007W	10	68781	67849	1	29978	0.00000
YOR363C	NAL007W	15	1023210	1020220	1	29978	0.00263
YGL154C	NAL007W	7	216101	215283	1	29978	0.00166
YDR256C	NAL007W	4	969676	968129	1	29978	0.00350
YAL049C	NAL007W	1	52596	51856	1	29978	0.00000
YHR214W-A	NAL007W	8	543008	543493	1	29978	0.01543
YOL002C	NAL007W	15	324365	323412	1	29978	0.00224
YJR019C	NAL007W	10	468274	467225	1	29978	0.00000
YHR140W	NAL007W	8	380575	381294	1	29978	0.00314
YPR128C	NAL007W	16	792200	791214	1	29978	0.00366
YIL160C	NAL007W	9	41444	40191	1	29978	0.00002
YKR009C	NAL007W	11	456697	453995	1	29978	0.00000
YOL147C	NAL007W	15	48642	47932	1	29978	0.00424
YAR068W	NAL007W	1	222397	222882	1	29978	0.02173
YHR211W	NAL007W	8	525392	528619	1	29978	0.00000
YLR284C	NAL007W	12	707042	706200	1	29978	0.00035
YAL056W	NAL007W	1	39260	41902	1	29978	0.00734
YKL188C	NAL007W	11	88791	86230	1	29978	0.00000
YGL205W	NAL007W	7	108162	110408	1	29978	0.00000
YJR020W	NAL007W	10	467994	468326	1	29978	0.00172
YAL062W	NAL007W	1	31568	32941	1	29978	0.00000
YAL067C	NAL007W	1	9017	7236	1	29978	0.00000
YER015W	NAL007W	5	184540	186774	1	29981	0.00000
YAL055W	NAL007W	1	42178	42720	1	29981	0.00000
YAL048C	NAL007W	1	54790	52802	1	29981	0.00007
YAL060W	NAL007W	1	35156	36304	1	29981	0.00000
YJL196C	NAL007W	10	68781	67849	1	29981	0.00000
YOR363C	NAL007W	15	1023210	1020220	1	29981	0.00263
YGL154C	NAL007W	7	216101	215283	1	29981	0.00166
YDR256C	NAL007W	4	969676	968129	1	29981	0.00350
YAL049C	NAL007W	1	52596	51856	1	29981	0.00000
YHR214W-A	NAL007W	8	543008	543493	1	29981	0.01543
YOL002C	NAL007W	15	324365	323412	1	29981	0.00224
YJR019C	NAL007W	10	468274	467225	1	29981	0.00000
YHR140W	NAL007W	8	380575	381294	1	29981	0.00314
YPR128C	NAL007W	16	792200	791214	1	29981	0.00366
YIL160C	NAL007W	9	41444	40191	1	29981	0.00002
YKR009C	NAL007W	11	456697	453995	1	29981	0.00000
YOL147C	NAL007W	15	48642	47932	1	29981	0.00424
YAR068W	NAL007W	1	222397	222882	1	29981	0.02173
YHR211W	NAL007W	8	525392	528619	1	29981	0.00000
YLR284C	NAL007W	12	707042	706200	1	29981	0.00035
YAL056W	NAL007W	1	39260	41902	1	29981	0.00734
YKL188C	NAL007W	11	88791	86230	1	29981	0.00000
YGL205W	NAL007W	7	108162	110408	1	29981	0.00000
YJR020W	NAL007W	10	467994	468326	1	29981	0.00172
YAL062W	NAL007W	1	31568	32941	1	29981	0.00000
YAL067C	NAL007W	1	9017	7236	1	29981	0.00000
YER015W	YAL059W	5	184540	186774	1	36900	0.00000
YAL055W	YAL059W	1	42178	42720	1	36900	0.00000
YAL048C	YAL059W	1	54790	52802	1	36900	0.00000
YDR247W	YAL059W	4	956009	957394	1	36900	0.02807
YAL060W	YAL059W	1	35156	36304	1	36900	0.00000
YJL196C	YAL059W	10	68781	67849	1	36900	0.00003
YOR363C	YAL059W	15	1023210	1020220	1	36900	0.00034
YGL154C	YAL059W	7	216101	215283	1	36900	0.00030
YDR256C	YAL059W	4	969676	968129	1	36900	0.00161
YAL049C	YAL059W	1	52596	51856	1	36900	0.00000
YHR214W-A	YAL059W	8	543008	543493	1	36900	0.04210
YOL002C	YAL059W	15	324365	323412	1	36900	0.00000
YAL040C	YAL059W	1	67521	65779	1	36900	0.02749
YJR019C	YAL059W	10	468274	467225	1	36900	0.00000
YHR140W	YAL059W	8	380575	381294	1	36900	0.00065
YPR128C	YAL059W	16	792200	791214	1	36900	0.02544
YIL160C	YAL059W	9	41444	40191	1	36900	0.00143
YKR009C	YAL059W	11	456697	453995	1	36900	0.00000
YOL147C	YAL059W	15	48642	47932	1	36900	0.00028
YHR211W	YAL059W	8	525392	528619	1	36900	0.00000
YNL202W	YAL059W	14	259579	260457	1	36900	0.01283
YLR284C	YAL059W	12	707042	706200	1	36900	0.00001
YKL188C	YAL059W	11	88791	86230	1	36900	0.00000
YPL147W	YAL059W	16	273254	275866	1	36900	0.00272
YGL205W	YAL059W	7	108162	110408	1	36900	0.00000
YDR243C	YAL059W	4	950280	948514	1	36900	0.00030
YJR020W	YAL059W	10	467994	468326	1	36900	0.02481
YAL062W	YAL059W	1	31568	32941	1	36900	0.00000
YAL067C	YAL059W	1	9017	7236	1	36900	0.00000
YER015W	YAL059W	5	184540	186774	1	37068	0.00000
YAL055W	YAL059W	1	42178	42720	1	37068	0.00000
YAL048C	YAL059W	1	54790	52802	1	37068	0.00001
YDR247W	YAL059W	4	956009	957394	1	37068	0.04292
YAL060W	YAL059W	1	35156	36304	1	37068	0.00000
YJL196C	YAL059W	10	68781	67849	1	37068	0.00009
YOR363C	YAL059W	15	1023210	1020220	1	37068	0.00094
YGL154C	YAL059W	7	216101	215283	1	37068	0.00054
YDR256C	YAL059W	4	969676	968129	1	37068	0.00212
YAL049C	YAL059W	1	52596	51856	1	37068	0.00000
YOL002C	YAL059W	15	324365	323412	1	37068	0.00000
YJR019C	YAL059W	10	468274	467225	1	37068	0.00000
YHR140W	YAL059W	8	380575	381294	1	37068	0.00544
YPR128C	YAL059W	16	792200	791214	1	37068	0.04242
YIL160C	YAL059W	9	41444	40191	1	37068	0.00643
YKR009C	YAL059W	11	456697	453995	1	37068	0.00000
YOL147C	YAL059W	15	48642	47932	1	37068	0.00038
YHR211W	YAL059W	8	525392	528619	1	37068	0.00000
YEL049W	YAL059W	5	63728	64090	1	37068	0.02845
YLR284C	YAL059W	12	707042	706200	1	37068	0.00005
YKL188C	YAL059W	11	88791	86230	1	37068	0.00000
YPL147W	YAL059W	16	273254	275866	1	37068	0.01471
YGL205W	YAL059W	7	108162	110408	1	37068	0.00000
YDR243C	YAL059W	4	950280	948514	1	37068	0.00139
YAL058W	YAL059W	1	37465	38973	1	37068	0.02307
YJR020W	YAL059W	10	467994	468326	1	37068	0.01005
YAL062W	YAL059W	1	31568	32941	1	37068	0.00000
YAL067C	YAL059W	1	9017	7236	1	37068	0.00000
YER015W	YAL056W	5	184540	186774	1	41483	0.00000
YAL055W	YAL056W	1	42178	42720	1	41483	0.00000
YAL048C	YAL056W	1	54790	52802	1	41483	0.00000
YDR247W	YAL056W	4	956009	957394	1	41483	0.02854
YAL060W	YAL056W	1	35156	36304	1	41483	0.00000
YJL196C	YAL056W	10	68781	67849	1	41483	0.00014
YOR363C	YAL056W	15	1023210	1020220	1	41483	0.00000
YGL154C	YAL056W	7	216101	215283	1	41483	0.00004
YDR256C	YAL056W	4	969676	968129	1	41483	0.00413
YAL049C	YAL056W	1	52596	51856	1	41483	0.00000
YOL002C	YAL056W	15	324365	323412	1	41483	0.00000
YAL040C	YAL056W	1	67521	65779	1	41483	0.00750
YJR019C	YAL056W	10	468274	467225	1	41483	0.00000
YHR140W	YAL056W	8	380575	381294	1	41483	0.00022
YPR128C	YAL056W	16	792200	791214	1	41483	0.00832
YIL160C	YAL056W	9	41444	40191	1	41483	0.00015
YKR009C	YAL056W	11	456697	453995	1	41483	0.00000
YOL147C	YAL056W	15	48642	47932	1	41483	0.00010
YHR211W	YAL056W	8	525392	528619	1	41483	0.00000
YNL202W	YAL056W	14	259579	260457	1	41483	0.00506
YLR284C	YAL056W	12	707042	706200	1	41483	0.00000
YKL188C	YAL056W	11	88791	86230	1	41483	0.00000
YPL147W	YAL056W	16	273254	275866	1	41483	0.00111
YGL205W	YAL056W	7	108162	110408	1	41483	0.00000
YDR243C	YAL056W	4	950280	948514	1	41483	0.00000
YAL058W	YAL056W	1	37465	38973	1	41483	0.04205
YJR020W	YAL056W	10	467994	468326	1	41483	0.00227
YAL062W	YAL056W	1	31568	32941	1	41483	0.00010
YAL067C	YAL056W	1	9017	7236	1	41483	0.00000
YER015W	YAL055W	5	184540	186774	1	42255	0.00000
YAL055W	YAL055W	1	42178	42720	1	42255	0.00000
YAL048C	YAL055W	1	54790	52802	1	42255	0.00000
YDR247W	YAL055W	4	956009	957394	1	42255	0.02854
YAL060W	YAL055W	1	35156	36304	1	42255	0.00000
YJL196C	YAL055W	10	68781	67849	1	42255	0.00014
YOR363C	YAL055W	15	1023210	1020220	1	42255	0.00000
YGL154C	YAL055W	7	216101	215283	1	42255	0.00004
YDR256C	YAL055W	4	969676	968129	1	42255	0.00413
YAL049C	YAL055W	1	52596	51856	1	42255	0.00000
YOL002C	YAL055W	15	324365	323412	1	42255	0.00000
YAL040C	YAL055W	1	67521	65779	1	42255	0.00750
YJR019C	YAL055W	10	468274	467225	1	42255	0.00000
YHR140W	YAL055W	8	380575	381294	1	42255	0.00022
YPR128C	YAL055W	16	792200	791214	1	42255	0.00832
YIL160C	YAL055W	9	41444	40191	1	42255	0.00015
YKR009C	YAL055W	11	456697	453995	1	42255	0.00000
YOL147C	YAL055W	15	48642	47932	1	42255	0.00010
YHR211W	YAL055W	8	525392	528619	1	42255	0.00000
YNL202W	YAL055W	14	259579	260457	1	42255	0.00506
YLR284C	YAL055W	12	707042	706200	1	42255	0.00000
YKL188C	YAL055W	11	88791	86230	1	42255	0.00000
YPL147W	YAL055W	16	273254	275866	1	42255	0.00111
YGL205W	YAL055W	7	108162	110408	1	42255	0.00000
YDR243C	YAL055W	4	950280	948514	1	42255	0.00000
YAL058W	YAL055W	1	37465	38973	1	42255	0.04205
YJR020W	YAL055W	10	467994	468326	1	42255	0.00227
YAL062W	YAL055W	1	31568	32941	1	42255	0.00010
YAL067C	YAL055W	1	9017	7236	1	42255	0.00000
YER015W	YAL055W	5	184540	186774	1	42489	0.00000
YAL055W	YAL055W	1	42178	42720	1	42489	0.00000
YAL048C	YAL055W	1	54790	52802	1	42489	0.00000
YDR247W	YAL055W	4	956009	957394	1	42489	0.02854
YAL060W	YAL055W	1	35156	36304	1	42489	0.00000
YJL196C	YAL055W	10	68781	67849	1	42489	0.00014
YOR363C	YAL055W	15	1023210	1020220	1	42489	0.00000
YGL154C	YAL055W	7	216101	215283	1	42489	0.00004
YDR256C	YAL055W	4	969676	968129	1	42489	0.00413
YAL049C	YAL055W	1	52596	51856	1	42489	0.00000
YOL002C	YAL055W	15	324365	323412	1	42489	0.00000
YAL040C	YAL055W	1	67521	65779	1	42489	0.00750
YJR019C	YAL055W	10	468274	467225	1	42489	0.00000
YHR140W	YAL055W	8	380575	381294	1	42489	0.00022
YPR128C	YAL055W	16	792200	791214	1	42489	0.00832
YIL160C	YAL055W	9	41444	40191	1	42489	0.00015
YKR009C	YAL055W	11	456697	453995	1	42489	0.00000
YOL147C	YAL055W	15	48642	47932	1	42489	0.00010
YHR211W	YAL055W	8	525392	528619	1	42489	0.00000
YNL202W	YAL055W	14	259579	260457	1	42489	0.00506
YLR284C	YAL055W	12	707042	706200	1	42489	0.00000
YKL188C	YAL055W	11	88791	86230	1	42489	0.00000
YPL147W	YAL055W	16	273254	275866	1	42489	0.00111
YGL205W	YAL055W	7	108162	110408	1	42489	0.00000
YDR243C	YAL055W	4	950280	948514	1	42489	0.00000
YAL058W	YAL055W	1	37465	38973	1	42489	0.04205
YJR020W	YAL055W	10	467994	468326	1	42489	0.00227
YAL062W	YAL055W	1	31568	32941	1	42489	0.00010
YAL067C	YAL055W	1	9017	7236	1	42489	0.00000
YER015W	YAL055W	5	184540	186774	1	42591	0.00000
YAL055W	YAL055W	1	42178	42720	1	42591	0.00000
YAL048C	YAL055W	1	54790	52802	1	42591	0.00000
YAL060W	YAL055W	1	35156	36304	1	42591	0.00000
[truncated: 63,863 more rows]
